# Supplementary material for: A universal and independent synthetic DNA ladder for the quantitative measurement of genomic features
Source: Nat Commun. 2020 Jul 17;11:3609. doi: 10.1038/s41467-020-17445-5 (PMC7367866; doi:10.1038/s41467-020-17445-5)
Supplement: Supplementary file 4 — Source Data [file 41467_2020_17445_MOESM4_ESM.zip]

Archive with 4 entries (4 files):
- source_data.1.tab
- source_data.2.tab
- source_data.3.tab
- source_data.4.tab
