# Supplementary material for: A universal and independent synthetic DNA ladder for the quantitative measurement of genomic features
Source: Nat Commun. 2020 Jul 17;11:3609. doi: 10.1038/s41467-020-17445-5 (PMC7367866; doi:10.1038/s41467-020-17445-5)
Supplement: Supplementary file 4 — Source Data [file 41467_2020_17445_MOESM4_ESM.zip › source_data.1.tab]

SAMPLE	SEQUENCE	LADDER	COPY	POSITION	COUNT	TYPE	LIBRARY_PREP
L.N.176	AAAAAAATGTAAGCAGGTATATCGTTCCAGA	LAD_06	4	438	20	ONT MinION	LSK108
L.N.176	AAAAAACCTTGTAGTTCAATCGGAAAAAGAT	LAD_14	1	8	1	ONT MinION	LSK108
L.N.176	AAAAAACTACAGATCAGTATGTCTAACACAA	LAD_02	2	110	7	ONT MinION	LSK108
L.N.176	AAAAAAGATTGGAAATAGTTGGGTGAGAACA	LAD_02	4	509	14	ONT MinION	LSK108
L.N.176	AAAAAAGCATCAATTTATTATAATAGGGTGA	LAD_09	1	555	4	ONT MinION	LSK108
L.N.176	AAAAAAGGCATATTTATTGCAAACTATTTAA	LAD_05	1	120	2	ONT MinION	LSK108
L.N.176	AAAAAAGTCCCTTTGAGAACCATGGTTATTC	LAD_08	2	551	1	ONT MinION	LSK108
L.N.176	AAAAAAGTTTTGCAGACTTTCGGTCTGGAAA	LAD_09	1	450	1	ONT MinION	LSK108
L.N.176	AAAAAATAAGCAATTAAGTGATATACTTCGG	LAD_17	8	214	23	ONT MinION	LSK108
L.N.176	AAAAAATGTAAGCAGGTATATCGTTCCAGAG	LAD_06	4	439	30	ONT MinION	LSK108
L.N.176	AAAAAATTTGCACAGAAGCAGATTCAGAGCA	LAD_12	1	434	6	ONT MinION	LSK108
L.N.176	AAAAACAAAGCGCTATTCGATTCATGTAGTT	LAD_13	1	56	4	ONT MinION	LSK108
L.N.176	AAAAACAATATATATTAAGATAGACTCACTG	LAD_15	2	270	16	ONT MinION	LSK108
L.N.176	AAAAACACATAGAATTAGATCCTGTTCTGTA	LAD_12	1	197	2	ONT MinION	LSK108
L.N.176	AAAAACAGCCATGCACATTGTTTAAGAATAA	LAD_06	2	329	5	ONT MinION	LSK108
L.N.176	AAAAACATATCCTACCAATCTCGATATCTGA	LAD_14	4	478	8	ONT MinION	LSK108
L.N.176	AAAAACATCAATTTTGCAGATTACATCTCCT	LAD_10	2	265	7	ONT MinION	LSK108
L.N.176	AAAAACCTTGTAGTTCAATCGGAAAAAGATG	LAD_14	1	9	2	ONT MinION	LSK108
L.N.176	AAAAACGTGCATAAATTGTCAGCGCGAATAC	LAD_13	4	84	14	ONT MinION	LSK108
L.N.176	AAAAACTACAGATCAGTATGTCTAACACAAG	LAD_02	2	111	15	ONT MinION	LSK108
L.N.176	AAAAACTACGAAGAGAACGGCAGAGAAAGCA	LAD_03	4	115	12	ONT MinION	LSK108
L.N.176	AAAAACTATAAGCTAACTTGTGCAGGAGGGA	LAD_06	1	97	2	ONT MinION	LSK108
L.N.176	AAAAACTATCCCAGTAATGAGACAGTAAAAG	LAD_06	2	178	2	ONT MinION	LSK108
L.N.176	AAAAACTTAAAGCCGAAATCCTAAGTTCCAA	LAD_05	2	275	8	ONT MinION	LSK108
L.N.176	AAAAAGAAAACCGGTTACATCTAACATATGT	LAD_17	2	355	11	ONT MinION	LSK108
L.N.176	AAAAAGAGAACTTTCAGGTCACACTAACATC	LAD_05	2	77	4	ONT MinION	LSK108
L.N.176	AAAAAGAGGTGGTAATGAAAGATAACAGACA	LAD_08	4	524	21	ONT MinION	LSK108
L.N.176	AAAAAGATGTGGCTAAAATACCTTCATTGTG	LAD_14	1	31	2	ONT MinION	LSK108
L.N.176	AAAAAGATTGGAAATAGTTGGGTGAGAACAT	LAD_02	4	510	39	ONT MinION	LSK108
L.N.176	AAAAAGCATCAATTTATTATAATAGGGTGAT	LAD_09	1	556	12	ONT MinION	LSK108
L.N.176	AAAAAGGCATATTTATTGCAAACTATTTAAG	LAD_05	1	121	5	ONT MinION	LSK108
L.N.176	AAAAAGGCTAGAGTATGATGACGGTTTAAAG	LAD_12	8	67	35	ONT MinION	LSK108
L.N.176	AAAAAGGTCCCATACTCATCTCCTACTTGCG	LAD_11	2	148	1	ONT MinION	LSK108
L.N.176	AAAAAGTCCCTTTGAGAACCATGGTTATTCC	LAD_08	2	552	4	ONT MinION	LSK108
L.N.176	AAAAAGTTATGTCAGTCCGCTGAGCGGTAGA	LAD_13	1	545	3	ONT MinION	LSK108
L.N.176	AAAAAGTTTAATACTACCTACTAGCCAACTC	LAD_13	1	16	3	ONT MinION	LSK108
L.N.176	AAAAAGTTTACGTAAGCGGTTTATATAAGCG	LAD_10	2	543	6	ONT MinION	LSK108
L.N.176	AAAAAGTTTTGCAGACTTTCGGTCTGGAAAA	LAD_09	1	451	5	ONT MinION	LSK108
L.N.176	AAAAATAAAGACACTTAATCATGTTTTTACC	LAD_09	8	54	23	ONT MinION	LSK108
L.N.176	AAAAATAAGCAATTAAGTGATATACTTCGGG	LAD_17	8	215	29	ONT MinION	LSK108
L.N.176	AAAAATCAAATTGGCGGTGTTAGGTATATGA	LAD_08	8	391	50	ONT MinION	LSK108
L.N.176	AAAAATCACCTTTCATATCTTGGCTGATGTC	LAD_05	8	450	62	ONT MinION	LSK108
L.N.176	AAAAATCCGACCTAGTCTTAAGTCTCAAGAT	LAD_02	2	449	9	ONT MinION	LSK108
L.N.176	AAAAATCGCACTAGAGTCGTTATAGTAAATA	LAD_06	4	62	30	ONT MinION	LSK108
L.N.176	AAAAATCTACGGGAGTTCGGTATTATGAAGA	LAD_11	1	179	3	ONT MinION	LSK108
L.N.176	AAAAATGGTTTGCGAGCTTTACCACTTAAAC	LAD_03	1	88	3	ONT MinION	LSK108
L.N.176	AAAAATGTAAGCAGGTATATCGTTCCAGAGA	LAD_06	4	440	27	ONT MinION	LSK108
L.N.176	AAAAATTATTATGAATCATGCAACGTTTATT	LAD_16	8	69	69	ONT MinION	LSK108
L.N.176	AAAAATTCATGGTGTGGGTTTACTCGAAATA	LAD_03	4	514	25	ONT MinION	LSK108
L.N.176	AAAAATTCATTAAATAGTGACCTTCATATGA	LAD_13	8	385	55	ONT MinION	LSK108
L.N.176	AAAAATTCCAACATACGTGATAACAGCTGAT	LAD_08	4	302	17	ONT MinION	LSK108
L.N.176	AAAAATTGTCCTGAATCGAGCATTCACAACA	LAD_10	4	106	39	ONT MinION	LSK108
L.N.176	AAAAATTTACTCTCCATCTAACATAACTAAT	LAD_11	8	33	33	ONT MinION	LSK108
L.N.176	AAAAATTTGCACAGAAGCAGATTCAGAGCAA	LAD_12	1	435	12	ONT MinION	LSK108
L.N.176	AAAACAAAGCGCTATTCGATTCATGTAGTTG	LAD_13	1	57	4	ONT MinION	LSK108
L.N.176	AAAACAAATGAAGGGTTACTGTGAATCTATA	LAD_09	2	138	30	ONT MinION	LSK108
L.N.176	AAAACAAGTTCAATGAGCAACCCTACCGGTA	LAD_09	4	141	43	ONT MinION	LSK108
L.N.176	AAAACAATATATATTAAGATAGACTCACTGT	LAD_15	2	271	32	ONT MinION	LSK108
L.N.176	AAAACAATCGATGTCAAACATCACCTTCGAT	LAD_09	2	392	35	ONT MinION	LSK108
L.N.176	AAAACACATAGAATTAGATCCTGTTCTGTAT	LAD_12	1	198	10	ONT MinION	LSK108
L.N.176	AAAACACTACTACCTGACCCAAATTCTATGG	LAD_11	8	401	77	ONT MinION	LSK108
L.N.176	AAAACAGCCATGCACATTGTTTAAGAATAAT	LAD_06	2	330	12	ONT MinION	LSK108
L.N.176	AAAACAGTGATGGGCCAACTTACACAAGTAT	LAD_16	1	350	5	ONT MinION	LSK108
L.N.176	AAAACATAACTATATATTGTGGCCCTGAAGA	LAD_15	1	492	17	ONT MinION	LSK108
L.N.176	AAAACATAGTTGGTCGGATCAATAAAGTAGG	LAD_12	4	313	43	ONT MinION	LSK108
L.N.176	AAAACATATCCTACCAATCTCGATATCTGAT	LAD_14	4	479	29	ONT MinION	LSK108
L.N.176	AAAACATCAATTTTGCAGATTACATCTCCTA	LAD_10	2	266	9	ONT MinION	LSK108
L.N.176	AAAACATGTGTCAGAATCCAAATAACTATGG	LAD_02	8	319	48	ONT MinION	LSK108
L.N.176	AAAACCACTCCATCGTAGGAAGGTCTTATAT	LAD_03	2	292	22	ONT MinION	LSK108
L.N.176	AAAACCAGATAGATATACCGATTTAGCTCCA	LAD_08	4	122	29	ONT MinION	LSK108
L.N.176	AAAACCAGCGAAACTAGAATGAAATACTATC	LAD_05	2	318	13	ONT MinION	LSK108
L.N.176	AAAACCGGTTACATCTAACATATGTTTTACT	LAD_17	2	361	19	ONT MinION	LSK108
L.N.176	AAAACCTCCAGACAAACAATCTAAATAACGC	LAD_09	2	556	26	ONT MinION	LSK108
L.N.176	AAAACCTTCACCTATATCATTCTCAGACCAA	LAD_05	1	348	3	ONT MinION	LSK108
L.N.176	AAAACCTTGTAGTTCAATCGGAAAAAGATGT	LAD_14	1	10	4	ONT MinION	LSK108
L.N.176	AAAACCTTTTATACTTTACTCTCCCCGCCTT	LAD_15	1	551	4	ONT MinION	LSK108
L.N.176	AAAACGATTAACGATACTGAGATGGAGCGGA	LAD_17	4	423	45	ONT MinION	LSK108
L.N.176	AAAACGCAATCTCGGAATCAAAAATTCCAAC	LAD_08	4	283	17	ONT MinION	LSK108
L.N.176	AAAACGCTAGTAGTTTCGGCTATTATCGAAT	LAD_06	4	178	34	ONT MinION	LSK108
L.N.176	AAAACGGTAAACGTACGATGTCTCTGGCGAG	LAD_08	2	219	3	ONT MinION	LSK108
L.N.176	AAAACGTGCATAAATTGTCAGCGCGAATACT	LAD_13	4	85	23	ONT MinION	LSK108
L.N.176	AAAACGTGGTATATTCCGAATCTCGGATTTC	LAD_05	4	155	11	ONT MinION	LSK108
L.N.176	AAAACTACAGATCAGTATGTCTAACACAAGA	LAD_02	2	112	15	ONT MinION	LSK108
L.N.176	AAAACTACCTTTATAACGTTAAGGTTCGGCT	LAD_17	2	253	12	ONT MinION	LSK108
L.N.176	AAAACTACGAAGAGAACGGCAGAGAAAGCAG	LAD_03	4	116	23	ONT MinION	LSK108
L.N.176	AAAACTACTGAAGTGACTGTTAGCATGTTTA	LAD_06	2	20	16	ONT MinION	LSK108
L.N.176	AAAACTATAAGCTAACTTGTGCAGGAGGGAC	LAD_06	1	98	5	ONT MinION	LSK108
L.N.176	AAAACTATCCCAGTAATGAGACAGTAAAAGA	LAD_06	2	179	6	ONT MinION	LSK108
L.N.176	AAAACTATTCACGACCAATGTAGTTAAAAGC	LAD_15	4	393	40	ONT MinION	LSK108
L.N.176	AAAACTCTTTATCGGCAAGTGCGATCAGAGC	LAD_03	1	161	11	ONT MinION	LSK108
L.N.176	AAAACTGAGCAATGAACTGTGAATTTAGTTA	LAD_10	2	470	18	ONT MinION	LSK108
L.N.176	AAAACTGCCATGTTTCTAACGGAGCGCACTA	LAD_16	1	524	5	ONT MinION	LSK108
L.N.176	AAAACTTAAAGCCGAAATCCTAAGTTCCAAA	LAD_05	2	276	10	ONT MinION	LSK108
L.N.176	AAAACTTACATTCCGTGGCTAGGAGGTTCTG	LAD_14	4	261	21	ONT MinION	LSK108
L.N.176	AAAACTTGAGAACAGCCAGATTTAGAGTAAA	LAD_09	1	291	5	ONT MinION	LSK108
L.N.176	AAAACTTTATTGACACGTTCAATCCATAGAC	LAD_08	2	384	19	ONT MinION	LSK108
L.N.176	AAAAGAAAACCGGTTACATCTAACATATGTT	LAD_17	2	356	20	ONT MinION	LSK108
L.N.176	AAAAGAACTTATGTATGCCGCTCTTACCAGC	LAD_03	8	401	37	ONT MinION	LSK108
L.N.176	AAAAGAAGCCTTCATCCTTCCCAGATCGAAC	LAD_02	4	285	25	ONT MinION	LSK108
L.N.176	AAAAGAAGTAATGCTCCCGTAACTTTGAGCC	LAD_06	4	231	12	ONT MinION	LSK108
L.N.176	AAAAGACATGTCGCCTGAATTAAAGTAGAAT	LAD_12	1	470	14	ONT MinION	LSK108
L.N.176	AAAAGACATTTGCATAAAGTGAAAGCCTCTC	LAD_12	8	519	35	ONT MinION	LSK108
L.N.176	AAAAGACGAGTTAATGTCACGTATCAACCCT	LAD_09	4	477	35	ONT MinION	LSK108
L.N.176	AAAAGACTTCAATAGCGTGGATATACCCTAC	LAD_08	1	242	7	ONT MinION	LSK108
L.N.176	AAAAGACTTGAGGGTCAAAGTGGCGGACAGT	LAD_09	1	325	10	ONT MinION	LSK108
L.N.176	AAAAGAGAACTTTCAGGTCACACTAACATCG	LAD_05	2	78	6	ONT MinION	LSK108
L.N.176	AAAAGAGAATGCCCGGCATCATGTAGTAACT	LAD_05	1	21	3	ONT MinION	LSK108
L.N.176	AAAAGAGGTGGTAATGAAAGATAACAGACAT	LAD_08	4	525	34	ONT MinION	LSK108
L.N.176	AAAAGAGTAAGATCGGGCCTGTAGATCACTG	LAD_06	2	204	7	ONT MinION	LSK108
L.N.176	AAAAGATATAATTTTAATTTTGTTCACATTC	LAD_03	1	289	12	ONT MinION	LSK108
L.N.176	AAAAGATGTGGCTAAAATACCTTCATTGTGA	LAD_14	1	32	6	ONT MinION	LSK108
L.N.176	AAAAGATTGGAAATAGTTGGGTGAGAACATG	LAD_02	4	511	42	ONT MinION	LSK108
L.N.176	AAAAGCAAAGCAATATCATGTACTTCCTGTA	LAD_15	4	418	42	ONT MinION	LSK108
L.N.176	AAAAGCACTTAGCGACAGTCACGAAGATAAA	LAD_11	1	333	9	ONT MinION	LSK108
L.N.176	AAAAGCAGAATCAGTCACGAAAAGGTTAGTA	LAD_14	2	24	14	ONT MinION	LSK108
L.N.176	AAAAGCATAATTGGGACTGACATTAGTTCAG	LAD_13	2	479	8	ONT MinION	LSK108
L.N.176	AAAAGCATCAATTTATTATAATAGGGTGATA	LAD_09	1	557	16	ONT MinION	LSK108
L.N.176	AAAAGCATGGATCACATTGTCTGCAAACCAC	LAD_10	1	313	3	ONT MinION	LSK108
L.N.176	AAAAGCATTGCCTTAGCCTGACAGACCCACC	LAD_17	4	52	21	ONT MinION	LSK108
L.N.176	AAAAGCCGTCCGCGAGTCTGATGGGTTTAAG	LAD_16	2	473	21	ONT MinION	LSK108
L.N.176	AAAAGCTATCCCAATACCATTAAAACATCAT	LAD_12	1	506	17	ONT MinION	LSK108
L.N.176	AAAAGCTCGTTTCTCTTCCCAGCGTGAGGGT	LAD_13	8	332	40	ONT MinION	LSK108
L.N.176	AAAAGGACGAAGCGATCACTAGGATTATTTT	LAD_11	8	324	48	ONT MinION	LSK108
L.N.176	AAAAGGCATATTTATTGCAAACTATTTAAGT	LAD_05	1	122	3	ONT MinION	LSK108
L.N.176	AAAAGGCGGGTTAAAACAAATGAAGGGTTAC	LAD_09	2	126	16	ONT MinION	LSK108
L.N.176	AAAAGGCTAGAGTATGATGACGGTTTAAAGC	LAD_12	8	68	64	ONT MinION	LSK108
L.N.176	AAAAGGGACCGCTGAGGAACCTATGTGCCCT	LAD_14	1	415	5	ONT MinION	LSK108
L.N.176	AAAAGGGGGCTTCATCGAACATCGGTCTCTA	LAD_17	2	474	8	ONT MinION	LSK108
L.N.176	AAAAGGTCCCATACTCATCTCCTACTTGCGT	LAD_11	2	149	12	ONT MinION	LSK108
L.N.176	AAAAGGTTACCGTGGCTATTGCTTTCCTTAG	LAD_15	8	497	73	ONT MinION	LSK108
L.N.176	AAAAGGTTAGTAGCCCTCAAGGCAGTTCCGT	LAD_14	2	43	6	ONT MinION	LSK108
L.N.176	AAAAGTACTATTAGTGAGTTTCCTCTGATAC	LAD_14	1	540	5	ONT MinION	LSK108
L.N.176	AAAAGTATAACTTCATTAATCGTGCTTGCAA	LAD_12	4	569	37	ONT MinION	LSK108
L.N.176	AAAAGTCATGGTCTATCTTTTGACACTGGAT	LAD_05	2	422	11	ONT MinION	LSK108
L.N.176	AAAAGTCCCTTTGAGAACCATGGTTATTCCA	LAD_08	2	553	9	ONT MinION	LSK108
L.N.176	AAAAGTGGCCTATTTAACCGGTCCCCAGTTT	LAD_02	1	512	4	ONT MinION	LSK108
L.N.176	AAAAGTTAGCATTCAGAAACAATAGCGGATA	LAD_09	1	239	11	ONT MinION	LSK108
L.N.176	AAAAGTTATGTCAGTCCGCTGAGCGGTAGAG	LAD_13	1	546	5	ONT MinION	LSK108
L.N.176	AAAAGTTCAATATTATATTTAACTTCTGCGG	LAD_16	4	134	41	ONT MinION	LSK108
L.N.176	AAAAGTTTAATACTACCTACTAGCCAACTCT	LAD_13	1	17	9	ONT MinION	LSK108
L.N.176	AAAAGTTTACGTAAGCGGTTTATATAAGCGA	LAD_10	2	544	16	ONT MinION	LSK108
L.N.176	AAAAGTTTGTCATGAGGCAGACTTAAGTGGT	LAD_02	1	33	6	ONT MinION	LSK108
L.N.176	AAAAGTTTTGCAGACTTTCGGTCTGGAAAAT	LAD_09	1	452	6	ONT MinION	LSK108
L.N.176	AAAATAAAGACACTTAATCATGTTTTTACCA	LAD_09	8	55	40	ONT MinION	LSK108
L.N.176	AAAATAACACACGAGACTGTTGCGTACTACC	LAD_15	1	401	10	ONT MinION	LSK108
L.N.176	AAAATAACAGTGTTCCTTCTCAAAGTCCTGA	LAD_17	4	223	53	ONT MinION	LSK108
L.N.176	AAAATAACCGCCATTGTTGAGTATCAGTATG	LAD_06	2	483	14	ONT MinION	LSK108
L.N.176	AAAATAAGCAATTAAGTGATATACTTCGGGT	LAD_17	8	216	30	ONT MinION	LSK108
L.N.176	AAAATAAGCAGTTACCGATTAATCGAGCTAG	LAD_10	2	212	13	ONT MinION	LSK108
L.N.176	AAAATAAGCCCAATGACGGCAGTTGCAAACC	LAD_16	1	205	9	ONT MinION	LSK108
L.N.176	AAAATAAGGGACGCTTTTGGTTGAGCACTCC	LAD_14	8	456	27	ONT MinION	LSK108
L.N.176	AAAATAATACTCGGGAATGATTACATGGTAA	LAD_14	4	335	25	ONT MinION	LSK108
L.N.176	AAAATAATCACCCCGTCATAGGGGTTTGATG	LAD_05	1	234	4	ONT MinION	LSK108
L.N.176	AAAATACAGTATAACATTCCACACCCTTTGC	LAD_17	2	108	16	ONT MinION	LSK108
L.N.176	AAAATACCTTCATTGTGACTTTAGGGAACAA	LAD_14	1	45	4	ONT MinION	LSK108
L.N.176	AAAATACTCGCAGTATACACTTCTCAACTGC	LAD_03	2	187	6	ONT MinION	LSK108
L.N.176	AAAATAGAAACATTTACATCTAAGGTATTCC	LAD_11	4	153	52	ONT MinION	LSK108
L.N.176	AAAATAGACTTAGTATGATGCGGTAATGTTT	LAD_12	1	261	20	ONT MinION	LSK108
L.N.176	AAAATAGTACTCCTCCTCTCTGCGTCTTATG	LAD_17	2	56	10	ONT MinION	LSK108
L.N.176	AAAATAGTATATCCTCCCATTTGAGTGAATG	LAD_15	2	408	20	ONT MinION	LSK108
L.N.176	AAAATAGTTAACTAGACTAATATTAAGCGTT	LAD_10	4	471	60	ONT MinION	LSK108
L.N.176	AAAATATGGGAGGAAGATACTTATGCCAAGC	LAD_12	2	367	25	ONT MinION	LSK108
L.N.176	AAAATATTCAGATGTTAATCTAGGATGGTTG	LAD_03	8	68	123	ONT MinION	LSK108
L.N.176	AAAATCAAATTGGCGGTGTTAGGTATATGAG	LAD_08	8	392	85	ONT MinION	LSK108
L.N.176	AAAATCACCTTTCATATCTTGGCTGATGTCA	LAD_05	8	451	102	ONT MinION	LSK108
L.N.176	AAAATCATATTAGTGGTTTCTTACGTCATCA	LAD_09	1	408	12	ONT MinION	LSK108
L.N.176	AAAATCCGACCTAGTCTTAAGTCTCAAGATT	LAD_02	2	450	10	ONT MinION	LSK108
L.N.176	AAAATCCGCGTGAATTTTGTATTGGGACCAT	LAD_09	4	552	24	ONT MinION	LSK108
L.N.176	AAAATCCTCATCTAATTGTTGGGCGACACTC	LAD_15	1	299	13	ONT MinION	LSK108
L.N.176	AAAATCGCACTAGAGTCGTTATAGTAAATAA	LAD_06	4	63	39	ONT MinION	LSK108
L.N.176	AAAATCGCCATTTTCAGACAATCTGTTAACT	LAD_09	1	478	10	ONT MinION	LSK108
L.N.176	AAAATCTACGGGAGTTCGGTATTATGAAGAG	LAD_11	1	180	7	ONT MinION	LSK108
L.N.176	AAAATGCATGGATTGGTTGATTAACCGAATA	LAD_03	2	83	32	ONT MinION	LSK108
L.N.176	AAAATGCCTACGAGACAATTGTTACGTTTTA	LAD_16	4	538	26	ONT MinION	LSK108
L.N.176	AAAATGCGGTGGTAACATTAGCGCACTTCAT	LAD_13	2	122	9	ONT MinION	LSK108
L.N.176	AAAATGGATAAAGACTCATTTACACCGGCAC	LAD_17	8	251	68	ONT MinION	LSK108
L.N.176	AAAATGGTTAAATAATTCAGTTATATAGCTA	LAD_15	4	505	64	ONT MinION	LSK108
L.N.176	AAAATGGTTTGCGAGCTTTACCACTTAAACC	LAD_03	1	89	5	ONT MinION	LSK108
L.N.176	AAAATGTAAGCAGGTATATCGTTCCAGAGAG	LAD_06	4	441	26	ONT MinION	LSK108
L.N.176	AAAATGTCGCGCCAAGGCACCCGAACAGAGC	LAD_14	8	128	29	ONT MinION	LSK108
L.N.176	AAAATGTGATTTGGAGCGTCGCAAAACTGCC	LAD_16	1	502	4	ONT MinION	LSK108
L.N.176	AAAATGTTAAGATTAGCCCACTCCTCTTATG	LAD_17	8	450	21	ONT MinION	LSK108
L.N.176	AAAATTAAGAATAAGTTCTAATATAGCCTTT	LAD_14	8	250	60	ONT MinION	LSK108
L.N.176	AAAATTAATGTAATAGAAAAGTACTATTAGT	LAD_14	1	524	10	ONT MinION	LSK108
L.N.176	AAAATTACGCACTGAACAGGTAGGAATTTGA	LAD_05	2	112	7	ONT MinION	LSK108
L.N.176	AAAATTAGCTGTGTTAATCTTAATACGATAT	LAD_13	8	264	87	ONT MinION	LSK108
L.N.176	AAAATTATGTAAATATGGGCGACAATTACGA	LAD_10	8	352	85	ONT MinION	LSK108
L.N.176	AAAATTATTATGAATCATGCAACGTTTATTT	LAD_16	8	70	113	ONT MinION	LSK108
L.N.176	AAAATTATTGAACCTTTATGAACACTACTGG	LAD_17	2	172	13	ONT MinION	LSK108
L.N.176	AAAATTCATGGTGTGGGTTTACTCGAAATAA	LAD_03	4	515	33	ONT MinION	LSK108
L.N.176	AAAATTCATTAAATAGTGACCTTCATATGAG	LAD_13	8	386	84	ONT MinION	LSK108
L.N.176	AAAATTCATTCTTAACTTTAAGGATACATAA	LAD_15	8	384	85	ONT MinION	LSK108
L.N.176	AAAATTCCAACATACGTGATAACAGCTGATC	LAD_08	4	303	28	ONT MinION	LSK108
L.N.176	AAAATTCCCATCCTACGTACTCTAACTGCGG	LAD_15	1	20	10	ONT MinION	LSK108
L.N.176	AAAATTCGTGCTAATCGATATTAACTTTAGC	LAD_15	2	465	29	ONT MinION	LSK108
L.N.176	AAAATTCTCGATAGGATCATTGTAATAAGTC	LAD_12	8	308	66	ONT MinION	LSK108
L.N.176	AAAATTGGTACGTGTTGGCTGAGCGTAATCA	LAD_14	8	285	51	ONT MinION	LSK108
L.N.176	AAAATTGTCCTGAATCGAGCATTCACAACAA	LAD_10	4	107	42	ONT MinION	LSK108
L.N.176	AAAATTTACGCACTACCTTCTGAAACGAGCC	LAD_11	8	499	56	ONT MinION	LSK108
L.N.176	AAAATTTACTCTCCATCTAACATAACTAATG	LAD_11	8	34	84	ONT MinION	LSK108
L.N.176	AAAATTTGCACAGAAGCAGATTCAGAGCAAT	LAD_12	1	436	11	ONT MinION	LSK108
L.N.176	AAAATTTTTACCTTTCTCAACATGTCACGCG	LAD_17	1	280	5	ONT MinION	LSK108
L.N.176	AAAATTTTTGAAGCTGGATCTATTAACGAGG	LAD_14	8	539	23	ONT MinION	LSK108
L.N.176	AAACAAACGAAGTAGAAGTTAGGTCCGAGTT	LAD_15	2	77	14	ONT MinION	LSK108
L.N.176	AAACAAACGATATTAGCACTTGTAATGCTGA	LAD_13	4	169	43	ONT MinION	LSK108
L.N.176	AAACAAAGCGCTATTCGATTCATGTAGTTGC	LAD_13	1	58	4	ONT MinION	LSK108
L.N.176	AAACAAATACGACTAGTGGCATCGCACGGAG	LAD_10	8	55	78	ONT MinION	LSK108
L.N.176	AAACAAATATATCTTTTCATTCCGTTTTTTA	LAD_15	2	563	8	ONT MinION	LSK108
L.N.176	AAACAAATGAAGGGTTACTGTGAATCTATAT	LAD_09	2	139	31	ONT MinION	LSK108
L.N.176	AAACAAATTGGCGTGTAAGTACGCGGTAGGT	LAD_13	4	1	33	ONT MinION	LSK108
L.N.176	AAACAAGAGAACCGCATATTTCAGTCTGACG	LAD_10	8	518	56	ONT MinION	LSK108
L.N.176	AAACAAGCGCTTCAGTTGTGGTCCTAGTGTG	LAD_09	4	407	25	ONT MinION	LSK108
L.N.176	AAACAAGGACATCACCGGGCTACAGTCTGAA	LAD_16	4	320	19	ONT MinION	LSK108
L.N.176	AAACAAGTTCAATGAGCAACCCTACCGGTAC	LAD_09	4	142	46	ONT MinION	LSK108
L.N.176	AAACAATAGATGCGGAATTTATAGTCTGTTG	LAD_08	1	540	9	ONT MinION	LSK108
L.N.176	AAACAATAGCGGATATTCTTGTTAACAACAA	LAD_09	1	255	18	ONT MinION	LSK108
L.N.176	AAACAATATATATTAAGATAGACTCACTGTT	LAD_15	2	272	33	ONT MinION	LSK108
L.N.176	AAACAATCGATGTCAAACATCACCTTCGATT	LAD_09	2	393	39	ONT MinION	LSK108
L.N.176	AAACAATCTAAATAACGCCCTAGTGAAAGAC	LAD_09	2	569	23	ONT MinION	LSK108
L.N.176	AAACAATCTATAATCAGTCGAGAACGAATAT	LAD_03	4	47	61	ONT MinION	LSK108
L.N.176	AAACAATGCCTTGCTTATTATGGACGTTTCG	LAD_13	1	112	6	ONT MinION	LSK108
L.N.176	AAACAATGGAAATCTCAAGTCTCAGTGCAAC	LAD_13	4	294	39	ONT MinION	LSK108
L.N.176	AAACACACAAAGATGATCTGAGACTAAAGTA	LAD_09	2	517	16	ONT MinION	LSK108
L.N.176	AAACACAGAAAGACCTTAATTAGGATAATTT	LAD_17	2	404	9	ONT MinION	LSK108
L.N.176	AAACACATAGAATTAGATCCTGTTCTGTATG	LAD_12	1	199	9	ONT MinION	LSK108
L.N.176	AAACACATTCACCATCTTGAGCAGAATCGAT	LAD_15	4	243	57	ONT MinION	LSK108
L.N.176	AAACACGAAATACTACAGAAAGGAATTTCGC	LAD_11	2	17	12	ONT MinION	LSK108
L.N.176	AAACACGACCTTCGGGGATGTATTATATAAC	LAD_11	1	436	7	ONT MinION	LSK108
L.N.176	AAACACGCTAAGCAGCGTGGTCCGACACCTA	LAD_16	4	436	22	ONT MinION	LSK108
L.N.176	AAACACGTTTTAATTACCCTCGAAGATGCTT	LAD_16	8	516	43	ONT MinION	LSK108
L.N.176	AAACACTACTACCTGACCCAAATTCTATGGC	LAD_11	8	402	90	ONT MinION	LSK108
L.N.176	AAACAGAAAAACTATCCCAGTAATGAGACAG	LAD_06	2	172	5	ONT MinION	LSK108
L.N.176	AAACAGAACATTCAAGGCAAAGTAGAGCGGT	LAD_15	2	128	22	ONT MinION	LSK108
L.N.176	AAACAGAATTAAAATTCTCGATAGGATCATT	LAD_12	8	298	40	ONT MinION	LSK108
L.N.176	AAACAGATTCCTTAGGCTACACAAGAATTGG	LAD_16	1	242	8	ONT MinION	LSK108
L.N.176	AAACAGCAAATCTTTACATATGAAAAGCTCG	LAD_13	8	310	47	ONT MinION	LSK108
L.N.176	AAACAGCCATGCACATTGTTTAAGAATAATC	LAD_06	2	331	13	ONT MinION	LSK108
L.N.176	AAACAGGTATCTCTATTATGATACACAAGCC	LAD_08	1	57	11	ONT MinION	LSK108
L.N.176	AAACAGTGATGGGCCAACTTACACAAGTATA	LAD_16	1	351	5	ONT MinION	LSK108
L.N.176	AAACATAACTATATATTGTGGCCCTGAAGAT	LAD_15	1	493	17	ONT MinION	LSK108
L.N.176	AAACATACCGGTTAGCTAAGTATGTTCTCAA	LAD_13	2	343	9	ONT MinION	LSK108
L.N.176	AAACATACGATCGTAACGTTTTTAACAGAGG	LAD_05	1	295	2	ONT MinION	LSK108
L.N.176	AAACATAGTTGGTCGGATCAATAAAGTAGGT	LAD_12	4	314	48	ONT MinION	LSK108
L.N.176	AAACATATCCTACCAATCTCGATATCTGATT	LAD_14	4	480	31	ONT MinION	LSK108
L.N.176	AAACATATGTGTGGGGATTCTCAGAACTGCT	LAD_11	1	101	5	ONT MinION	LSK108
L.N.176	AAACATCAATTTTGCAGATTACATCTCCTAT	LAD_10	2	267	9	ONT MinION	LSK108
L.N.176	AAACATCACCTTCGATTAGTTAACGTAAAGA	LAD_09	2	407	27	ONT MinION	LSK108
L.N.176	AAACATCATAGGCTCACCGTTCCTTTTAGGT	LAD_10	4	241	44	ONT MinION	LSK108
L.N.176	AAACATCGCTCATCGCTATTTAGTCGGAACG	LAD_16	8	247	100	ONT MinION	LSK108
L.N.176	AAACATCTCAGTATATCCATACGGGTAATAT	LAD_08	8	262	63	ONT MinION	LSK108
L.N.176	AAACATCTTAGTACTGAAATTGTTCTTCTGT	LAD_13	4	396	18	ONT MinION	LSK108
L.N.176	AAACATGTGAGGGTAGTCTCCACAACTCTCT	LAD_05	1	440	4	ONT MinION	LSK108
L.N.176	AAACATGTGTCAGAATCCAAATAACTATGGT	LAD_02	8	320	58	ONT MinION	LSK108
L.N.176	AAACATTGACGGAAACATGTGAGGGTAGTCT	LAD_05	1	428	4	ONT MinION	LSK108
L.N.176	AAACATTGGCGTCCGATAAATCACGGTCCCT	LAD_03	2	539	22	ONT MinION	LSK108
L.N.176	AAACATTTACATCTAAGGTATTCCGTTTCCA	LAD_11	4	160	59	ONT MinION	LSK108
L.N.176	AAACATTTAGGGCAGCAGGTCTATCTGACTC	LAD_16	2	108	15	ONT MinION	LSK108
L.N.176	AAACCAAAAGCATTGCCTTAGCCTGACAGAC	LAD_17	4	47	26	ONT MinION	LSK108
L.N.176	AAACCAAAGTACGGGCGAGTTTAATTGGTCA	LAD_06	8	100	77	ONT MinION	LSK108
L.N.176	AAACCAACGGATCAGAAATATATTATCTTAT	LAD_08	8	322	70	ONT MinION	LSK108
L.N.176	AAACCAACTTCTACGCTATAACGATATTCTG	LAD_03	1	535	9	ONT MinION	LSK108
L.N.176	AAACCACAATAATGAAATCATACATCTTCGA	LAD_17	2	301	18	ONT MinION	LSK108
L.N.176	AAACCACGTCTAGGCACCCCATCAATTCGTG	LAD_05	4	32	15	ONT MinION	LSK108
L.N.176	AAACCACTCCATCGTAGGAAGGTCTTATATC	LAD_03	2	293	25	ONT MinION	LSK108
L.N.176	AAACCAGATAGATATACCGATTTAGCTCCAA	LAD_08	4	123	42	ONT MinION	LSK108
L.N.176	AAACCAGCGAAACTAGAATGAAATACTATCA	LAD_05	2	319	13	ONT MinION	LSK108
L.N.176	AAACCATAAACGGCGCCTATCTAACCGGATT	LAD_13	1	159	5	ONT MinION	LSK108
L.N.176	AAACCATCACAGTTGTACAAACTCCTTCCGT	LAD_17	1	249	11	ONT MinION	LSK108
L.N.176	AAACCATTTGGTATTGTTTCCTCAAGTAATC	LAD_09	4	210	46	ONT MinION	LSK108
L.N.176	AAACCCACGTATAAATCTTATGCCATTGGCT	LAD_13	8	514	60	ONT MinION	LSK108
L.N.176	AAACCCAGACTACAGAGTAAAGGAAATAGTA	LAD_13	4	124	30	ONT MinION	LSK108
L.N.176	AAACCCCACAGCTTTACAGCTAGATTATGGA	LAD_10	2	503	7	ONT MinION	LSK108
L.N.176	AAACCCCATCTATTCCCTTTCTCCTACCAAG	LAD_16	8	555	48	ONT MinION	LSK108
L.N.176	AAACCGACTAAAAATGGTTTGCGAGCTTTAC	LAD_03	1	79	3	ONT MinION	LSK108
L.N.176	AAACCGACTGTATGTTTAGTTACACTTCTGC	LAD_03	1	115	10	ONT MinION	LSK108
L.N.176	AAACCGATTGTTGTCAACTATCGACACCTTT	LAD_02	1	87	11	ONT MinION	LSK108
L.N.176	AAACCGATTTTAAAATTCGTGCTAATCGATA	LAD_15	2	454	29	ONT MinION	LSK108
L.N.176	AAACCGGTATGCAGGGGAGATTCCTTTTTGT	LAD_03	8	368	18	ONT MinION	LSK108
L.N.176	AAACCGGTTACATCTAACATATGTTTTACTC	LAD_17	2	362	24	ONT MinION	LSK108
L.N.176	AAACCGGTTCTAGTAGCCTTTAATTTGGGTA	LAD_12	2	121	25	ONT MinION	LSK108
L.N.176	AAACCTACTGATATTTGTAAACCACGTCTAG	LAD_05	4	14	25	ONT MinION	LSK108
L.N.176	AAACCTAGTACTTCGACTTATCCCATGCATC	LAD_06	8	158	64	ONT MinION	LSK108
L.N.176	AAACCTCCAGACAAACAATCTAAATAACGCC	LAD_09	2	557	32	ONT MinION	LSK108
L.N.176	AAACCTCCAGCAAACAGATTCCTTAGGCTAC	LAD_16	1	231	7	ONT MinION	LSK108
L.N.176	AAACCTCCGGATACCATAGTTGGTAAAAAGA	LAD_05	2	53	4	ONT MinION	LSK108
L.N.176	AAACCTCTTTCCGCGCTGTATTGCATGTCAA	LAD_10	1	190	5	ONT MinION	LSK108
L.N.176	AAACCTTCACCTATATCATTCTCAGACCAAT	LAD_05	1	349	5	ONT MinION	LSK108
L.N.176	AAACCTTGAATAATAGCATCTTGGTCGCAAC	LAD_08	4	248	30	ONT MinION	LSK108
L.N.176	AAACCTTGTAGTTCAATCGGAAAAAGATGTG	LAD_14	1	11	4	ONT MinION	LSK108
L.N.176	AAACCTTTTATACTTTACTCTCCCCGCCTTG	LAD_15	1	552	4	ONT MinION	LSK108
L.N.176	AAACCTTTTCGTATATTGTACCGGCGTACCT	LAD_14	8	315	46	ONT MinION	LSK108
L.N.176	AAACGAAGTAGAAGTTAGGTCCGAGTTGAAA	LAD_15	2	81	9	ONT MinION	LSK108
L.N.176	AAACGAAGTTAAGGTAGATACTTGTATACAG	LAD_11	4	243	33	ONT MinION	LSK108
L.N.176	AAACGAATAACCACCTCACTGCCATATAAAG	LAD_16	8	32	70	ONT MinION	LSK108
L.N.176	AAACGACACACCACACCAAAGGTTTTGCAGG	LAD_05	2	522	12	ONT MinION	LSK108
L.N.176	AAACGAGCACTAAAACTTACATTCCGTGGCT	LAD_14	4	250	21	ONT MinION	LSK108
L.N.176	AAACGAGCCTAGCAACTATGCTAACAATTAC	LAD_11	8	521	73	ONT MinION	LSK108
L.N.176	AAACGAGTACCTAGTTCTAGTTGAGTAGGGT	LAD_03	8	258	65	ONT MinION	LSK108
L.N.176	AAACGAGTCCTAAAAGGACGAAGCGATCACT	LAD_11	8	313	51	ONT MinION	LSK108
L.N.176	AAACGATATTAGCACTTGTAATGCTGACGAG	LAD_13	4	173	47	ONT MinION	LSK108
L.N.176	AAACGATATTTAAGTGACCACATGCAAGTCA	LAD_08	1	182	3	ONT MinION	LSK108
L.N.176	AAACGATCCTTCGAACATTCTGATTTGCATA	LAD_02	8	220	56	ONT MinION	LSK108
L.N.176	AAACGATGTTTTAGCTTTTTGTATTTATTCT	LAD_06	4	365	22	ONT MinION	LSK108
L.N.176	AAACGATTAACGATACTGAGATGGAGCGGAT	LAD_17	4	424	52	ONT MinION	LSK108
L.N.176	AAACGCAATCTCGGAATCAAAAATTCCAACA	LAD_08	4	284	18	ONT MinION	LSK108
L.N.176	AAACGCCAGTTTGATAGTTCGTCATCTGACC	LAD_03	4	432	65	ONT MinION	LSK108
L.N.176	AAACGCCTTAACTAATTAGCTATCAAAACAT	LAD_15	1	468	8	ONT MinION	LSK108
L.N.176	AAACGCGAAAAAATAAGCAATTAAGTGATAT	LAD_17	8	207	24	ONT MinION	LSK108
L.N.176	AAACGCGGATATAGTGTAATCTCCCCAACTC	LAD_03	8	104	49	ONT MinION	LSK108
L.N.176	AAACGCGGTAACAAGTATAGATGCATCTTCG	LAD_15	2	30	37	ONT MinION	LSK108
L.N.176	AAACGCTAGTAGTTTCGGCTATTATCGAATT	LAD_06	4	179	40	ONT MinION	LSK108
L.N.176	AAACGGAAAAGACTTGAGGGTCAAAGTGGCG	LAD_09	1	319	8	ONT MinION	LSK108
L.N.176	AAACGGAAGTTGAAATTATTGCTGTTACTCC	LAD_16	1	65	9	ONT MinION	LSK108
L.N.176	AAACGGATGATTATTAGCAACGCGCTATGTA	LAD_08	2	187	24	ONT MinION	LSK108
L.N.176	AAACGGATTAGAGTGAACTTAGGATGTGTCA	LAD_09	8	159	56	ONT MinION	LSK108
L.N.176	AAACGGCAACTTTAGGACTGTAGTAGAGTAT	LAD_17	8	393	48	ONT MinION	LSK108
L.N.176	AAACGGCGCCTATCTAACCGGATTGTTTCTG	LAD_13	1	166	4	ONT MinION	LSK108
L.N.176	AAACGGTAAACGTACGATGTCTCTGGCGAGT	LAD_08	2	220	5	ONT MinION	LSK108
L.N.176	AAACGTACGATGTCTCTGGCGAGTATATAGC	LAD_08	2	227	4	ONT MinION	LSK108
L.N.176	AAACGTATCACAGAGAAAATACAGTATAACA	LAD_17	2	93	22	ONT MinION	LSK108
L.N.176	AAACGTGCATAAATTGTCAGCGCGAATACTA	LAD_13	4	86	23	ONT MinION	LSK108
L.N.176	AAACGTGCGGCATTGTTGCGCAATTTTATGG	LAD_06	8	549	60	ONT MinION	LSK108
L.N.176	AAACGTGGTATATTCCGAATCTCGGATTTCC	LAD_05	4	156	13	ONT MinION	LSK108
L.N.176	AAACGTGTCTAACTTATGCAACTCTTTGTAG	LAD_17	8	12	57	ONT MinION	LSK108
L.N.176	AAACTAATTGTGACTAGACGAGTGTGAGTTC	LAD_10	1	46	7	ONT MinION	LSK108
L.N.176	AAACTACAGATCAGTATGTCTAACACAAGAG	LAD_02	2	113	14	ONT MinION	LSK108
L.N.176	AAACTACCCTTTGTCAAACTCCTCCAGATCA	LAD_08	1	212	6	ONT MinION	LSK108
L.N.176	AAACTACCTTTATAACGTTAAGGTTCGGCTC	LAD_17	2	254	15	ONT MinION	LSK108
L.N.176	AAACTACGAAGAGAACGGCAGAGAAAGCAGG	LAD_03	4	117	24	ONT MinION	LSK108
L.N.176	AAACTACTGAAGTGACTGTTAGCATGTTTAG	LAD_06	2	21	17	ONT MinION	LSK108
L.N.176	AAACTAGAACTCATTTACTCAATGATTTATA	LAD_02	1	247	5	ONT MinION	LSK108
L.N.176	AAACTAGAATACTAGCACTAGTATATTCTAC	LAD_02	8	411	63	ONT MinION	LSK108
L.N.176	AAACTAGAATGAAATACTATCAAACTGCGTA	LAD_05	2	328	14	ONT MinION	LSK108
L.N.176	AAACTAGCCAGCGAATATTAACATACGGAGA	LAD_14	4	293	29	ONT MinION	LSK108
L.N.176	AAACTAGTGATCTATAACAGCCATGGGATGA	LAD_08	4	179	22	ONT MinION	LSK108
L.N.176	AAACTATAAACGCCAGTTTGATAGTTCGTCA	LAD_03	4	425	67	ONT MinION	LSK108
L.N.176	AAACTATAAGCTAACTTGTGCAGGAGGGACA	LAD_06	1	99	5	ONT MinION	LSK108
L.N.176	AAACTATCCCAGTAATGAGACAGTAAAAGAG	LAD_06	2	180	6	ONT MinION	LSK108
L.N.176	AAACTATCTGGCCAACATTAACTGGACAAAT	LAD_06	2	448	19	ONT MinION	LSK108
L.N.176	AAACTATTCACGACCAATGTAGTTAAAAGCA	LAD_15	4	394	42	ONT MinION	LSK108
L.N.176	AAACTATTTAAGTCATACCTCAATAAGAATA	LAD_05	1	140	2	ONT MinION	LSK108
L.N.176	AAACTCCTCCAGATCAAAAGACTTCAATAGC	LAD_08	1	227	4	ONT MinION	LSK108
L.N.176	AAACTCCTTATAAGTTCTGTCTGCAAATTGT	LAD_11	1	239	3	ONT MinION	LSK108
L.N.176	AAACTCCTTCCGTAAAATTTTTACCTTTCTC	LAD_17	1	267	6	ONT MinION	LSK108
L.N.176	AAACTCGATGCTATGTTTAGATGTCTATCAG	LAD_11	8	436	90	ONT MinION	LSK108
L.N.176	AAACTCGCCGATTAAATCAAAGACTGTAGGA	LAD_02	8	151	56	ONT MinION	LSK108
L.N.176	AAACTCGTAGATAAATGGGTTCGAGGCCCTG	LAD_03	8	177	74	ONT MinION	LSK108
L.N.176	AAACTCTACCCGATGCTGACAAAACGATTAA	LAD_17	4	403	40	ONT MinION	LSK108
L.N.176	AAACTCTTAATCATACTTATAAGCAGAAACC	LAD_02	4	555	23	ONT MinION	LSK108
L.N.176	AAACTCTTTATCGGCAAGTGCGATCAGAGCT	LAD_03	1	162	11	ONT MinION	LSK108
L.N.176	AAACTCTTTTACGTTGTCTTACATATGTCGA	LAD_12	1	10	13	ONT MinION	LSK108
L.N.176	AAACTGAAAAACTACGAAGAGAACGGCAGAG	LAD_03	4	109	18	ONT MinION	LSK108
L.N.176	AAACTGAGCAATGAACTGTGAATTTAGTTAT	LAD_10	2	471	17	ONT MinION	LSK108
L.N.176	AAACTGCCATGTTTCTAACGGAGCGCACTAT	LAD_16	1	525	5	ONT MinION	LSK108
L.N.176	AAACTGCCTATAAGAGCCTCAGAAAGAAAGA	LAD_03	4	319	30	ONT MinION	LSK108
L.N.176	AAACTGCGTATGGTATAATGACTCGTGGGTC	LAD_05	2	349	4	ONT MinION	LSK108
L.N.176	AAACTTAAACTCTTTTACGTTGTCTTACATA	LAD_12	1	4	13	ONT MinION	LSK108
L.N.176	AAACTTAAAGCCGAAATCCTAAGTTCCAAAT	LAD_05	2	277	8	ONT MinION	LSK108
L.N.176	AAACTTACATTCCGTGGCTAGGAGGTTCTGG	LAD_14	4	262	20	ONT MinION	LSK108
L.N.176	AAACTTACGTCATGTATCGAAGAAATAAGTT	LAD_03	4	365	45	ONT MinION	LSK108
L.N.176	AAACTTAGACAGGTTTGTCTCTTATTCAACA	LAD_08	8	470	37	ONT MinION	LSK108
L.N.176	AAACTTAGGAATATTTAATTCTGAATCATTA	LAD_16	1	280	4	ONT MinION	LSK108
L.N.176	AAACTTCAATACTCTTCGATCGATATAATGC	LAD_06	4	123	39	ONT MinION	LSK108
L.N.176	AAACTTCGAAATAGTGCTTGCATATTGATTA	LAD_02	4	437	45	ONT MinION	LSK108
L.N.176	AAACTTGAGAACAGCCAGATTTAGAGTAAAC	LAD_09	1	292	6	ONT MinION	LSK108
L.N.176	AAACTTGCTGATATGCGCAACTTATCAGCTT	LAD_05	8	270	63	ONT MinION	LSK108
L.N.176	AAACTTGGAAGGGTTATTGCACACTGCGACA	LAD_17	1	217	7	ONT MinION	LSK108
L.N.176	AAACTTTATTGACACGTTCAATCCATAGACC	LAD_08	2	385	19	ONT MinION	LSK108
L.N.176	AAACTTTGACTTATATCTGGTATGGCTTTTG	LAD_02	1	481	3	ONT MinION	LSK108
L.N.176	AAACTTTTGAGGAGAGCTGGACGCATTGAAT	LAD_17	1	173	4	ONT MinION	LSK108
L.N.176	AAAGAAAAAACTACAGATCAGTATGTCTAAC	LAD_02	2	106	7	ONT MinION	LSK108
L.N.176	AAAGAAAAAATTTGCACAGAAGCAGATTCAG	LAD_12	1	430	5	ONT MinION	LSK108
L.N.176	AAAGAAACATTGGCGTCCGATAAATCACGGT	LAD_03	2	535	19	ONT MinION	LSK108
L.N.176	AAAGAAAGAGTTTGAGTTAAGAGCAAACTTA	LAD_03	4	341	33	ONT MinION	LSK108
L.N.176	AAAGAACCATAATAAGGACAAGACCTATAAT	LAD_14	1	313	10	ONT MinION	LSK108
L.N.176	AAAGAACGATAATTCTGTTATTTGATACAAT	LAD_14	4	194	32	ONT MinION	LSK108
L.N.176	AAAGAACTTATGTATGCCGCTCTTACCAGCA	LAD_03	8	402	44	ONT MinION	LSK108
L.N.176	AAAGAAGCCTTCATCCTTCCCAGATCGAACT	LAD_02	4	286	34	ONT MinION	LSK108
L.N.176	AAAGAAGGCACTATCCGCCTCTAAAAATCGC	LAD_06	4	40	12	ONT MinION	LSK108
L.N.176	AAAGAAGTAATGCTCCCGTAACTTTGAGCCG	LAD_06	4	232	19	ONT MinION	LSK108
L.N.176	AAAGAATATTTCAGTTTATCCGGCTGTGCAA	LAD_05	8	570	57	ONT MinION	LSK108
L.N.176	AAAGAATCCTAATACTACACACAATTCCATT	LAD_15	2	165	19	ONT MinION	LSK108
L.N.176	AAAGACACTTAATCATGTTTTTACCAGTACT	LAD_09	8	60	41	ONT MinION	LSK108
L.N.176	AAAGACAGCGCAAAATTTTTGAAGCTGGATC	LAD_14	8	528	26	ONT MinION	LSK108
L.N.176	AAAGACATGTCGCCTGAATTAAAGTAGAATC	LAD_12	1	471	16	ONT MinION	LSK108
L.N.176	AAAGACATTTGCATAAAGTGAAAGCCTCTCT	LAD_12	8	520	57	ONT MinION	LSK108
L.N.176	AAAGACCCCTTCAGGAGCAATTGGTTTAATA	LAD_08	2	291	10	ONT MinION	LSK108
L.N.176	AAAGACCTTAATTAGGATAATTTCTCGGTAT	LAD_17	2	412	10	ONT MinION	LSK108
L.N.176	AAAGACGAGTTAATGTCACGTATCAACCCTT	LAD_09	4	478	45	ONT MinION	LSK108
L.N.176	AAAGACGCTTCACCATATTAAAAGTATAACT	LAD_12	4	550	30	ONT MinION	LSK108
L.N.176	AAAGACGGTCTTGCTCATTCTCTGCCCCGAA	LAD_11	4	439	39	ONT MinION	LSK108
L.N.176	AAAGACGTTAAACTTTTGAGGAGAGCTGGAC	LAD_17	1	164	4	ONT MinION	LSK108
L.N.176	AAAGACTCATTTACACCGGCACTTGTTGACC	LAD_17	8	260	61	ONT MinION	LSK108
L.N.176	AAAGACTCCCAACGCGTGACCCTGTGAACGT	LAD_13	8	157	38	ONT MinION	LSK108
L.N.176	AAAGACTGCTTTAAACACGACCTTCGGGGAT	LAD_11	1	424	5	ONT MinION	LSK108
L.N.176	AAAGACTGGCCCCGTTGGTCACATCCAACTT	LAD_09	8	274	27	ONT MinION	LSK108
L.N.176	AAAGACTTCAATAGCGTGGATATACCCTACA	LAD_08	1	243	7	ONT MinION	LSK108
L.N.176	AAAGACTTGAGGGTCAAAGTGGCGGACAGTT	LAD_09	1	326	12	ONT MinION	LSK108
L.N.176	AAAGAGAACATACGATCGAATGCAGGACGGG	LAD_09	2	433	8	ONT MinION	LSK108
L.N.176	AAAGAGAACTTTCAGGTCACACTAACATCGT	LAD_05	2	79	4	ONT MinION	LSK108
L.N.176	AAAGAGAATGCCCGGCATCATGTAGTAACTC	LAD_05	1	22	6	ONT MinION	LSK108
L.N.176	AAAGAGAGGTGATAATTTTGCCAACTGCGCG	LAD_03	8	20	50	ONT MinION	LSK108
L.N.176	AAAGAGAGTGTATTCAATTTGATAAGGGGAA	LAD_12	8	31	53	ONT MinION	LSK108
L.N.176	AAAGAGCTAATTCTAACCGTACACCTTATCA	LAD_10	4	570	30	ONT MinION	LSK108
L.N.176	AAAGAGGTGGTAATGAAAGATAACAGACATA	LAD_08	4	526	36	ONT MinION	LSK108
L.N.176	AAAGAGTAAGATCGGGCCTGTAGATCACTGG	LAD_06	2	205	11	ONT MinION	LSK108
L.N.176	AAAGAGTAGTGTACTTCTTTAGAACGTATTG	LAD_02	2	39	11	ONT MinION	LSK108
L.N.176	AAAGAGTTTGAGTTAAGAGCAAACTTACGTC	LAD_03	4	345	39	ONT MinION	LSK108
L.N.176	AAAGATAACAGACATAATCACTTTTTGTCAA	LAD_08	4	541	13	ONT MinION	LSK108
L.N.176	AAAGATATAATTTTAATTTTGTTCACATTCC	LAD_03	1	290	11	ONT MinION	LSK108
L.N.176	AAAGATATTTCCCCAAGGACGCGGTGCTGTT	LAD_12	1	384	9	ONT MinION	LSK108
L.N.176	AAAGATCTATTCCAAGAGGGATATAGTCTAT	LAD_15	4	113	10	ONT MinION	LSK108
L.N.176	AAAGATGACCGACAAGCCACCGAAGGTTATC	LAD_14	8	202	75	ONT MinION	LSK108
L.N.176	AAAGATGATCTGAGACTAAAGTATTGTGCTT	LAD_09	2	525	19	ONT MinION	LSK108
L.N.176	AAAGATGCCCAGAAATGTAATACTGAACTCC	LAD_13	1	370	13	ONT MinION	LSK108
L.N.176	AAAGATGTGGCTAAAATACCTTCATTGTGAC	LAD_14	1	33	6	ONT MinION	LSK108
L.N.176	AAAGATTATGAAGTCATGGTATTTTGTGCAT	LAD_12	2	210	15	ONT MinION	LSK108
L.N.176	AAAGATTGGAAATAGTTGGGTGAGAACATGT	LAD_02	4	512	39	ONT MinION	LSK108
L.N.176	AAAGATTTAAGCGGTCGCTTTAAAGCGTGCA	LAD_14	8	492	51	ONT MinION	LSK108
L.N.176	AAAGATTTACATATTTTCGTCCATTGCATTT	LAD_13	2	239	16	ONT MinION	LSK108
L.N.176	AAAGATTTCATGTTGCACACGGATACACGGT	LAD_08	4	465	26	ONT MinION	LSK108
L.N.176	AAAGATTTCGTCTACTAACTTTCGACGTAAT	LAD_15	4	145	45	ONT MinION	LSK108
L.N.176	AAAGCAAAGCAATATCATGTACTTCCTGTAA	LAD_15	4	419	44	ONT MinION	LSK108
L.N.176	AAAGCAATATCATGTACTTCCTGTAATCTGT	LAD_15	4	424	66	ONT MinION	LSK108
L.N.176	AAAGCACTTAGCGACAGTCACGAAGATAAAT	LAD_11	1	334	10	ONT MinION	LSK108
L.N.176	AAAGCAGAATCAGTCACGAAAAGGTTAGTAG	LAD_14	2	25	15	ONT MinION	LSK108
L.N.176	AAAGCAGATGTTAGGACAATCACTAATTTCT	LAD_10	4	539	33	ONT MinION	LSK108
L.N.176	AAAGCAGGATACTGTCTACCTTAATTCTACT	LAD_03	4	140	23	ONT MinION	LSK108
L.N.176	AAAGCAGTAGGCTGTTTAGTAATCAAAATAG	LAD_12	1	237	15	ONT MinION	LSK108
L.N.176	AAAGCATAATTGGGACTGACATTAGTTCAGA	LAD_13	2	480	10	ONT MinION	LSK108
L.N.176	AAAGCATCAATTTATTATAATAGGGTGATAA	LAD_09	1	558	18	ONT MinION	LSK108
L.N.176	AAAGCATCACGTCACTGTCCATAGCTAAGAG	LAD_17	1	538	7	ONT MinION	LSK108
L.N.176	AAAGCATGGATCACATTGTCTGCAAACCACC	LAD_10	1	314	6	ONT MinION	LSK108
L.N.176	AAAGCATTGCCTTAGCCTGACAGACCCACCC	LAD_17	4	53	26	ONT MinION	LSK108
L.N.176	AAAGCATTTACCTTAGATTTTGCAAGGTCAC	LAD_02	4	27	26	ONT MinION	LSK108
L.N.176	AAAGCCGAAATCCTAAGTTCCAAATGAATAT	LAD_05	2	283	10	ONT MinION	LSK108
L.N.176	AAAGCCGATTGATAGCCCTATATCAGTCGAA	LAD_12	4	518	30	ONT MinION	LSK108
L.N.176	AAAGCCGTCCGCGAGTCTGATGGGTTTAAGG	LAD_16	2	474	21	ONT MinION	LSK108
L.N.176	AAAGCCTCTCTGGTATCGGCTCAGTCGAGTT	LAD_12	8	540	48	ONT MinION	LSK108
L.N.176	AAAGCGATTCAGTGCAGCGGTGTCTCAGCTA	LAD_12	8	94	67	ONT MinION	LSK108
L.N.176	AAAGCGCCTGTACAGGAGTCGTTTAATTCCG	LAD_02	2	151	14	ONT MinION	LSK108
L.N.176	AAAGCGCTATTCGATTCATGTAGTTGCCCGG	LAD_13	1	62	5	ONT MinION	LSK108
L.N.176	AAAGCGGATTAAAAATTATTATGAATCATGC	LAD_16	8	59	49	ONT MinION	LSK108
L.N.176	AAAGCGTGCATTAAGAAAGACAGCGCAAAAT	LAD_14	8	513	56	ONT MinION	LSK108
L.N.176	AAAGCGTGTGAAATAAAAGGTTACCGTGGCT	LAD_15	8	483	51	ONT MinION	LSK108
L.N.176	AAAGCTATCCCAATACCATTAAAACATCATG	LAD_12	1	507	17	ONT MinION	LSK108
L.N.176	AAAGCTATCGACATAGGTCTATGTTATGACA	LAD_12	2	533	30	ONT MinION	LSK108
L.N.176	AAAGCTCCTTGAGCAGTACATGTAGCTCAAC	LAD_02	1	280	4	ONT MinION	LSK108
L.N.176	AAAGCTCGTTTCTCTTCCCAGCGTGAGGGTC	LAD_13	8	333	45	ONT MinION	LSK108
L.N.176	AAAGCTGCAAACTTATCCACGGATCTAAGAT	LAD_12	8	223	44	ONT MinION	LSK108
L.N.176	AAAGGAAATAGTATTTGTGTATTTCTCAAAC	LAD_13	4	142	31	ONT MinION	LSK108
L.N.176	AAAGGAAGTCTGGTTATAGGTGATCAACATC	LAD_11	4	468	60	ONT MinION	LSK108
L.N.176	AAAGGAATACGTCCACGTCAGCGGCAATCGA	LAD_02	8	516	35	ONT MinION	LSK108
L.N.176	AAAGGAATTTCGCGAACATTTCCATGTCAAT	LAD_11	2	35	15	ONT MinION	LSK108
L.N.176	AAAGGACGAAGCGATCACTAGGATTATTTTC	LAD_11	8	325	55	ONT MinION	LSK108
L.N.176	AAAGGAGTGTAAAATAACACACGAGACTGTT	LAD_15	1	391	10	ONT MinION	LSK108
L.N.176	AAAGGATCAGTTAGAAAGCATTTTACGCGAC	LAD_14	2	557	9	ONT MinION	LSK108
L.N.176	AAAGGCATATTTATTGCAAACTATTTAAGTC	LAD_05	1	123	3	ONT MinION	LSK108
L.N.176	AAAGGCGAAAGTTTATGCTAAAATAAGCCCA	LAD_16	1	186	6	ONT MinION	LSK108
L.N.176	AAAGGCGGCCAAAATTAAGAATAAGTTCTAA	LAD_14	8	240	62	ONT MinION	LSK108
L.N.176	AAAGGCGGGTTAAAACAAATGAAGGGTTACT	LAD_09	2	127	20	ONT MinION	LSK108
L.N.176	AAAGGCTAGAGTATGATGACGGTTTAAAGCG	LAD_12	8	69	65	ONT MinION	LSK108
L.N.176	AAAGGGACCGCTGAGGAACCTATGTGCCCTT	LAD_14	1	416	7	ONT MinION	LSK108
L.N.176	AAAGGGGGCTTCATCGAACATCGGTCTCTAA	LAD_17	2	475	9	ONT MinION	LSK108
L.N.176	AAAGGGGTTAACTAACAGTCCTTGAAGCCGA	LAD_14	4	529	17	ONT MinION	LSK108
L.N.176	AAAGGGGTTTCTACCCTTCGTAGTTTTGCTA	LAD_03	2	117	9	ONT MinION	LSK108
L.N.176	AAAGGGTCCGGAATAGGGGCCGGCAGTAATG	LAD_09	1	168	3	ONT MinION	LSK108
L.N.176	AAAGGGTGACAGGTTTCGCATGTATACATCT	LAD_08	1	372	5	ONT MinION	LSK108
L.N.176	AAAGGGTTAATTTTAATCTTTAACAGTGAAA	LAD_03	4	81	39	ONT MinION	LSK108
L.N.176	AAAGGTCCCATACTCATCTCCTACTTGCGTT	LAD_11	2	150	15	ONT MinION	LSK108
L.N.176	AAAGGTCCTTTTATGTCTTTTGGTGCCAATA	LAD_16	2	343	6	ONT MinION	LSK108
L.N.176	AAAGGTCTTTTAATTTGTATCACGACTAAAA	LAD_02	1	6	4	ONT MinION	LSK108
L.N.176	AAAGGTGTACTTCATACTAAATTCCTGTTTA	LAD_12	4	30	23	ONT MinION	LSK108
L.N.176	AAAGGTGTGAAAAAAGTCCCTTTGAGAACCA	LAD_08	2	542	1	ONT MinION	LSK108
L.N.176	AAAGGTTACCGTGGCTATTGCTTTCCTTAGA	LAD_15	8	498	87	ONT MinION	LSK108
L.N.176	AAAGGTTAGTAGCCCTCAAGGCAGTTCCGTG	LAD_14	2	44	7	ONT MinION	LSK108
L.N.176	AAAGGTTATTCAATCTCAATATGAGTATAAA	LAD_15	8	122	83	ONT MinION	LSK108
L.N.176	AAAGGTTGCCGTCAGTTGGTTTTCGGAGCTT	LAD_12	1	154	7	ONT MinION	LSK108
L.N.176	AAAGGTTTTATATTCAGTCTACGCTTGGTTA	LAD_09	4	78	34	ONT MinION	LSK108
L.N.176	AAAGGTTTTGCAGGATGTCATGTCGAGTCGT	LAD_05	2	539	11	ONT MinION	LSK108
L.N.176	AAAGTACAAATGTGTGGTAAATCATGACCGA	LAD_02	4	114	32	ONT MinION	LSK108
L.N.176	AAAGTACGGGCGAGTTTAATTGGTCATTGTG	LAD_06	8	105	95	ONT MinION	LSK108
L.N.176	AAAGTACTATTAGTGAGTTTCCTCTGATACA	LAD_14	1	541	6	ONT MinION	LSK108
L.N.176	AAAGTAGAATCTCCGAAAAGCTATCCCAATA	LAD_12	1	491	10	ONT MinION	LSK108
L.N.176	AAAGTAGAGCGGTGCTGGCAAAGAATCCTAA	LAD_15	2	146	19	ONT MinION	LSK108
L.N.176	AAAGTAGATGGGAGTAACGCATTCACACTCT	LAD_12	1	103	16	ONT MinION	LSK108
L.N.176	AAAGTAGGGAACGAGGGTTATATCACAAGGT	LAD_15	2	319	19	ONT MinION	LSK108
L.N.176	AAAGTAGGTGATATGAGTCATGAGCAATATC	LAD_12	4	336	42	ONT MinION	LSK108
L.N.176	AAAGTAGTCTTGTTAACACGCATCTAATCTG	LAD_14	4	388	39	ONT MinION	LSK108
L.N.176	AAAGTATAACTTCATTAATCGTGCTTGCAAT	LAD_12	4	570	46	ONT MinION	LSK108
L.N.176	AAAGTATAGGGTCTACGACGTTTAACGTAGT	LAD_17	8	535	41	ONT MinION	LSK108
L.N.176	AAAGTATTCTTCGATATGTGGATTGTAACGC	LAD_17	1	491	9	ONT MinION	LSK108
L.N.176	AAAGTATTGTGCTTAAAACCTCCAGACAAAC	LAD_09	2	542	20	ONT MinION	LSK108
L.N.176	AAAGTCACTACATGGTCGGTATAGGACTAGC	LAD_06	1	187	8	ONT MinION	LSK108
L.N.176	AAAGTCAGTTGAAAATGCCTACGAGACAATT	LAD_16	4	527	29	ONT MinION	LSK108
L.N.176	AAAGTCATGGTCTATCTTTTGACACTGGATT	LAD_05	2	423	11	ONT MinION	LSK108
L.N.176	AAAGTCCCTTTGAGAACCATGGTTATTCCAC	LAD_08	2	554	10	ONT MinION	LSK108
L.N.176	AAAGTCCGCAACGCAATACTTGTCTGTAGCC	LAD_10	4	3	23	ONT MinION	LSK108
L.N.176	AAAGTCCTGATTGTTTACGCATAAATTGAAA	LAD_17	4	244	41	ONT MinION	LSK108
L.N.176	AAAGTCGGGGGCTCTGTGTTTAGACCTAATA	LAD_16	1	27	3	ONT MinION	LSK108
L.N.176	AAAGTCTCGTTAATGTTCAGCGGATTGGGCT	LAD_09	8	488	62	ONT MinION	LSK108
L.N.176	AAAGTCTGGTCTTACGGATTCAACTCTAAAA	LAD_11	8	6	54	ONT MinION	LSK108
L.N.176	AAAGTCTGTTACACGTATAAGTCTTGGTAGA	LAD_10	2	308	4	ONT MinION	LSK108
L.N.176	AAAGTGAAAGCCTCTCTGGTATCGGCTCAGT	LAD_12	8	534	43	ONT MinION	LSK108
L.N.176	AAAGTGGCCTATTTAACCGGTCCCCAGTTTG	LAD_02	1	513	4	ONT MinION	LSK108
L.N.176	AAAGTTAGACGGGGTGCGGAGGTTATACCGG	LAD_02	2	199	8	ONT MinION	LSK108
L.N.176	AAAGTTAGCATTCAGAAACAATAGCGGATAT	LAD_09	1	240	14	ONT MinION	LSK108
L.N.176	AAAGTTATCTGTACATGACAATCGTAGACTA	LAD_13	4	328	30	ONT MinION	LSK108
L.N.176	AAAGTTATGTCAGTCCGCTGAGCGGTAGAGG	LAD_13	1	547	7	ONT MinION	LSK108
L.N.176	AAAGTTCAATATTATATTTAACTTCTGCGGA	LAD_16	4	135	47	ONT MinION	LSK108
L.N.176	AAAGTTCGTGATTCATGCCCTATCAGGGAAG	LAD_14	2	112	7	ONT MinION	LSK108
L.N.176	AAAGTTCTTTTTGCACATATTATAGAAAAGT	LAD_05	2	397	3	ONT MinION	LSK108
L.N.176	AAAGTTGCATAGTTAAACTCGCCGATTAAAT	LAD_02	8	137	63	ONT MinION	LSK108
L.N.176	AAAGTTGTTCAGGTCGATTTTTGAATCCATA	LAD_12	4	232	26	ONT MinION	LSK108
L.N.176	AAAGTTTAATACTACCTACTAGCCAACTCTC	LAD_13	1	18	9	ONT MinION	LSK108
L.N.176	AAAGTTTACGTAAGCGGTTTATATAAGCGAA	LAD_10	2	545	18	ONT MinION	LSK108
L.N.176	AAAGTTTATCCACGGAACGCCACGACTAAGG	LAD_13	2	519	10	ONT MinION	LSK108
L.N.176	AAAGTTTATGCTAAAATAAGCCCAATGACGG	LAD_16	1	193	8	ONT MinION	LSK108
L.N.176	AAAGTTTGAGTAAATCTGTACATATTACTAC	LAD_02	2	536	20	ONT MinION	LSK108
L.N.176	AAAGTTTGTCATGAGGCAGACTTAAGTGGTT	LAD_02	1	34	7	ONT MinION	LSK108
L.N.176	AAAGTTTTAAATGCAGTGTATCTGGGGGTGT	LAD_10	2	130	6	ONT MinION	LSK108
L.N.176	AAAGTTTTGCAGACTTTCGGTCTGGAAAATC	LAD_09	1	453	6	ONT MinION	LSK108
L.N.176	AAAGTTTTTCATTTGAGTAGATGAAACAAGG	LAD_16	4	297	29	ONT MinION	LSK108
L.N.176	AAATAAAAGGTTACCGTGGCTATTGCTTTCC	LAD_15	8	493	64	ONT MinION	LSK108
L.N.176	AAATAAAATATTCAGATGTTAATCTAGGATG	LAD_03	8	64	115	ONT MinION	LSK108
L.N.176	AAATAAAATTGCTTCAAAAGCCATGACCCAC	LAD_03	2	382	4	ONT MinION	LSK108
L.N.176	AAATAAACTAGAACTCATTTACTCAATGATT	LAD_02	1	243	4	ONT MinION	LSK108
L.N.176	AAATAAAGACACTTAATCATGTTTTTACCAG	LAD_09	8	56	39	ONT MinION	LSK108
L.N.176	AAATAAAGACTGGCCCCGTTGGTCACATCCA	LAD_09	8	270	28	ONT MinION	LSK108
L.N.176	AAATAAAGGGCAGAAATCAAGATTATTTCAA	LAD_16	2	186	18	ONT MinION	LSK108
L.N.176	AAATAAAGGGTGACAGGTTTCGCATGTATAC	LAD_08	1	368	4	ONT MinION	LSK108
L.N.176	AAATAAATAACGATGATAATGCATCAGACCG	LAD_14	2	293	34	ONT MinION	LSK108
L.N.176	AAATAAATTTATCGCTTTATGTCGCATCACG	LAD_06	4	88	39	ONT MinION	LSK108
L.N.176	AAATAACACACGAGACTGTTGCGTACTACCT	LAD_15	1	402	12	ONT MinION	LSK108
L.N.176	AAATAACAGTGTTCCTTCTCAAAGTCCTGAT	LAD_17	4	224	55	ONT MinION	LSK108
L.N.176	AAATAACCGCCATTGTTGAGTATCAGTATGT	LAD_06	2	484	18	ONT MinION	LSK108
L.N.176	AAATAACGATGATAATGCATCAGACCGTTCT	LAD_14	2	297	34	ONT MinION	LSK108
L.N.176	AAATAACTATGGTACTGGGATTTGACGTATC	LAD_02	8	338	50	ONT MinION	LSK108
L.N.176	AAATAAGATATAAGATGCATTCTACTCGGAG	LAD_16	2	387	10	ONT MinION	LSK108
L.N.176	AAATAAGATTAGCAAAGTTAGACGGGGTGCG	LAD_02	2	186	7	ONT MinION	LSK108
L.N.176	AAATAAGCAATTAAGTGATATACTTCGGGTG	LAD_17	8	217	29	ONT MinION	LSK108
L.N.176	AAATAAGCAGTTACCGATTAATCGAGCTAGG	LAD_10	2	213	14	ONT MinION	LSK108
L.N.176	AAATAAGCCCAATGACGGCAGTTGCAAACCT	LAD_16	1	206	9	ONT MinION	LSK108
L.N.176	AAATAAGGACGAGTTATTAGTATTACCCTCA	LAD_14	1	170	9	ONT MinION	LSK108
L.N.176	AAATAAGGGACGCTTTTGGTTGAGCACTCCT	LAD_14	8	457	27	ONT MinION	LSK108
L.N.176	AAATAAGTTTGGATCTCATACTAAGTAGAGC	LAD_03	4	387	22	ONT MinION	LSK108
L.N.176	AAATAATAAGCAATAATGTGACAATCCATAA	LAD_03	4	540	27	ONT MinION	LSK108
L.N.176	AAATAATACACTATGGCTTTACTACTAAATG	LAD_02	2	295	22	ONT MinION	LSK108
L.N.176	AAATAATACCCAACCGATTCTTAAATCATGT	LAD_05	4	326	38	ONT MinION	LSK108
L.N.176	AAATAATACTCGGGAATGATTACATGGTAAT	LAD_14	4	336	27	ONT MinION	LSK108
L.N.176	AAATAATCACCCCGTCATAGGGGTTTGATGG	LAD_05	1	235	3	ONT MinION	LSK108
L.N.176	AAATAATCTAAAGCGGGAGTGATATTTAAAG	LAD_17	2	569	11	ONT MinION	LSK108
L.N.176	AAATAATGAAAAGCCGTCCGCGAGTCTGATG	LAD_16	2	465	18	ONT MinION	LSK108
L.N.176	AAATAATTCAGTTATATAGCTAGATTCTAGG	LAD_15	4	514	44	ONT MinION	LSK108
L.N.176	AAATAATTTACGAGTACCAATCTTATCAGTT	LAD_03	8	325	76	ONT MinION	LSK108
L.N.176	AAATACAAATAAAGGGTGACAGGTTTCGCAT	LAD_08	1	362	4	ONT MinION	LSK108
L.N.176	AAATACAAGGGATACCATACCAAGGTTCTAT	LAD_12	1	298	10	ONT MinION	LSK108
L.N.176	AAATACAGTATAACATTCCACACCCTTTGCT	LAD_17	2	109	18	ONT MinION	LSK108
L.N.176	AAATACCTTCATTGTGACTTTAGGGAACAAC	LAD_14	1	46	4	ONT MinION	LSK108
L.N.176	AAATACGACTAGTGGCATCGCACGGAGCAGT	LAD_10	8	59	83	ONT MinION	LSK108
L.N.176	AAATACGTCCATACTTTACACAGAACGCAGT	LAD_13	8	198	49	ONT MinION	LSK108
L.N.176	AAATACTACAGAAAGGAATTTCGCGAACATT	LAD_11	2	24	15	ONT MinION	LSK108
L.N.176	AAATACTATCAAACTGCGTATGGTATAATGA	LAD_05	2	339	18	ONT MinION	LSK108
L.N.176	AAATACTCGCAGTATACACTTCTCAACTGCG	LAD_03	2	188	6	ONT MinION	LSK108
L.N.176	AAATACTTAAATCCCTCGAATTTAGCATTTA	LAD_16	2	420	16	ONT MinION	LSK108
L.N.176	AAATAGAAACATTTACATCTAAGGTATTCCG	LAD_11	4	154	49	ONT MinION	LSK108
L.N.176	AAATAGAACAACCATCCCTATGTTCAATTTG	LAD_13	4	241	37	ONT MinION	LSK108
L.N.176	AAATAGATCTGCTTATGTAGCCGCAAGTCAA	LAD_06	2	300	8	ONT MinION	LSK108
L.N.176	AAATAGCCGACCTGAATAACTGCATATCTCG	LAD_13	1	407	9	ONT MinION	LSK108
L.N.176	AAATAGCGCAGTCAGTCCCAAACAGAACATT	LAD_15	2	109	26	ONT MinION	LSK108
L.N.176	AAATAGCGGCGATGTTAAAGGTTATTCAATC	LAD_15	8	106	110	ONT MinION	LSK108
L.N.176	AAATAGCGTTAGATGTATGTGTAGCGGTCCC	LAD_09	1	24	10	ONT MinION	LSK108
L.N.176	AAATAGCTAATACGCGTCGGCATGGCAGAGA	LAD_09	8	14	47	ONT MinION	LSK108
L.N.176	AAATAGGAGGATAAAGATATTTCCCCAAGGA	LAD_12	1	372	7	ONT MinION	LSK108
L.N.176	AAATAGTACTCCTCCTCTCTGCGTCTTATGA	LAD_17	2	57	12	ONT MinION	LSK108
L.N.176	AAATAGTAGGTTCATGTGAAACAATGCCTTG	LAD_13	1	94	6	ONT MinION	LSK108
L.N.176	AAATAGTATATCCTCCCATTTGAGTGAATGA	LAD_15	2	409	23	ONT MinION	LSK108
L.N.176	AAATAGTATTTGTGTATTTCTCAAACAAACG	LAD_13	4	147	36	ONT MinION	LSK108
L.N.176	AAATAGTGACCTTCATATGAGTACCCTTGTG	LAD_13	8	396	32	ONT MinION	LSK108
L.N.176	AAATAGTGCTTGCATATTGATTATCTATTAG	LAD_02	4	445	45	ONT MinION	LSK108
L.N.176	AAATAGTTGGGTGAGAACATGTGATTGGATC	LAD_02	4	521	24	ONT MinION	LSK108
L.N.176	AAATATAATTAGTCTCACAACCACCCACAGA	LAD_06	1	273	9	ONT MinION	LSK108
L.N.176	AAATATAGTTCTCAATCAGAATCTGATTCGA	LAD_10	8	385	72	ONT MinION	LSK108
L.N.176	AAATATATCAACCGTACAACGCCAATTCGTA	LAD_16	8	355	81	ONT MinION	LSK108
L.N.176	AAATATATCTTTTCATTCCGTTTTTTAACTT	LAD_15	2	567	9	ONT MinION	LSK108
L.N.176	AAATATATGCAGGATGAGTTTGAACCTGACT	LAD_02	4	340	49	ONT MinION	LSK108
L.N.176	AAATATATTATCTTATGTTGCCAGAGAATAG	LAD_08	8	337	69	ONT MinION	LSK108
L.N.176	AAATATCAAGGGGAATATACCGAATACAGAG	LAD_14	2	179	9	ONT MinION	LSK108
L.N.176	AAATATGACGCAATTCAGGGGCGCAATAACA	LAD_15	8	267	46	ONT MinION	LSK108
L.N.176	AAATATGCTATCTTGTACAGAATCCCTTGCT	LAD_02	8	256	26	ONT MinION	LSK108
L.N.176	AAATATGGGAGGAAGATACTTATGCCAAGCA	LAD_12	2	368	29	ONT MinION	LSK108
L.N.176	AAATATGGGCGACAATTACGAATAAATATAG	LAD_10	8	362	94	ONT MinION	LSK108
L.N.176	AAATATGTGAGTGCGCGATGACCCGAAAAAT	LAD_10	4	81	18	ONT MinION	LSK108
L.N.176	AAATATTAAACAGCAAATCTTTACATATGAA	LAD_13	8	303	49	ONT MinION	LSK108
L.N.176	AAATATTCAGATGTTAATCTAGGATGGTTGG	LAD_03	8	69	122	ONT MinION	LSK108
L.N.176	AAATATTTCGATATCCTTGCTTCGCCAAGAT	LAD_06	1	541	6	ONT MinION	LSK108
L.N.176	AAATATTTGGGCTTTAACCAACTTCACATAA	LAD_10	8	285	44	ONT MinION	LSK108
L.N.176	AAATATTTTCGGGGATATCTGTCTAAGACCG	LAD_03	1	48	10	ONT MinION	LSK108
L.N.176	AAATATTTTTGCATCTATTTATTCTAATCCC	LAD_06	4	292	32	ONT MinION	LSK108
L.N.176	AAATCAAAGACTGTAGGAAGATGGCCGTTAT	LAD_02	8	164	47	ONT MinION	LSK108
L.N.176	AAATCAAATTGGCGGTGTTAGGTATATGAGC	LAD_08	8	393	82	ONT MinION	LSK108
L.N.176	AAATCAACATTCCATAGGTATTTAGTACTCG	LAD_05	8	33	64	ONT MinION	LSK108
L.N.176	AAATCAAGAGGTTATATCATACAACATCTAT	LAD_08	4	424	46	ONT MinION	LSK108
L.N.176	AAATCAAGATTATTTCAATTTTAGGGAATTA	LAD_16	2	199	12	ONT MinION	LSK108
L.N.176	AAATCAAGGTAACATGCACTACGTGATGTGT	LAD_10	1	219	5	ONT MinION	LSK108
L.N.176	AAATCAATAACCCTAATCGAGTACGAGTAGT	LAD_09	2	340	21	ONT MinION	LSK108
L.N.176	AAATCAATTAGATAGCTTTATCACCGACCCT	LAD_14	2	496	12	ONT MinION	LSK108
L.N.176	AAATCACCAAATCGTAGTCCAGTGTAGTGTT	LAD_10	8	119	74	ONT MinION	LSK108
L.N.176	AAATCACCTTTCATATCTTGGCTGATGTCAT	LAD_05	8	452	106	ONT MinION	LSK108
L.N.176	AAATCACGGTCCCTCATATGGTTAGCTACCC	LAD_03	2	556	20	ONT MinION	LSK108
L.N.176	AAATCACTCTTGACAACAACCAACTATGATT	LAD_11	1	361	7	ONT MinION	LSK108
L.N.176	AAATCATACATCTTCGATACTGATCGGATAT	LAD_17	2	315	17	ONT MinION	LSK108
L.N.176	AAATCATATTAGTGGTTTCTTACGTCATCAT	LAD_09	1	409	13	ONT MinION	LSK108
L.N.176	AAATCATGACCGAGGGCAAGAGTCGTCGCAG	LAD_02	4	132	31	ONT MinION	LSK108
L.N.176	AAATCATGTACTGTAGCTAACTCAGCGAGAA	LAD_06	8	467	63	ONT MinION	LSK108
L.N.176	AAATCATGTCTGAAGTTCATGCTATGTTGGA	LAD_05	4	348	31	ONT MinION	LSK108
L.N.176	AAATCATTGCGTATAGTTTTCCAGACCATCG	LAD_14	8	1	53	ONT MinION	LSK108
L.N.176	AAATCATTTCTATGAGCCAAACACGTTTTAA	LAD_16	8	498	45	ONT MinION	LSK108
L.N.176	AAATCCAGCAACTTTCGGCTGGGGAACACTC	LAD_08	2	334	15	ONT MinION	LSK108
L.N.176	AAATCCCTCGAATTTAGCATTTATAAGTAGA	LAD_16	2	428	11	ONT MinION	LSK108
L.N.176	AAATCCGACCTAGTCTTAAGTCTCAAGATTC	LAD_02	2	451	11	ONT MinION	LSK108
L.N.176	AAATCCGCGTGAATTTTGTATTGGGACCATT	LAD_09	4	553	28	ONT MinION	LSK108
L.N.176	AAATCCTAAGTTCCAAATGAATATCGTTAAA	LAD_05	2	290	6	ONT MinION	LSK108
L.N.176	AAATCCTCATCTAATTGTTGGGCGACACTCC	LAD_15	1	300	16	ONT MinION	LSK108
L.N.176	AAATCCTGACGAGTCAAAATAATCACCCCGT	LAD_05	1	219	3	ONT MinION	LSK108
L.N.176	AAATCCTTCCAGAACTAGTCAAGTCGCATGC	LAD_06	2	132	18	ONT MinION	LSK108
L.N.176	AAATCCTTTCGGCTCGGTAATCATTTGCGCT	LAD_10	2	355	12	ONT MinION	LSK108
L.N.176	AAATCGCACTAGAGTCGTTATAGTAAATAAA	LAD_06	4	64	39	ONT MinION	LSK108
L.N.176	AAATCGCATTGTGCAGCATAGTGCCTAGATC	LAD_12	8	450	34	ONT MinION	LSK108
L.N.176	AAATCGCCATTTTCAGACAATCTGTTAACTA	LAD_09	1	479	11	ONT MinION	LSK108
L.N.176	AAATCGCTTTAAATCCTGACGAGTCAAAATA	LAD_05	1	209	6	ONT MinION	LSK108
L.N.176	AAATCGGACCTTAACCAGTGCAGTTGATCCC	LAD_15	1	91	7	ONT MinION	LSK108
L.N.176	AAATCGTAGTCCAGTGTAGTGTTTTCAATGT	LAD_10	8	127	60	ONT MinION	LSK108
L.N.176	AAATCGTGTTCTGTGTTCAGTACCTACGTTA	LAD_11	4	401	64	ONT MinION	LSK108
L.N.176	AAATCTAACGGCCGGGATCGACTGTAGGCTT	LAD_13	4	486	16	ONT MinION	LSK108
L.N.176	AAATCTACAACGGATTGCGAGTTTCGCTTGG	LAD_05	4	485	20	ONT MinION	LSK108
L.N.176	AAATCTACGGGAGTTCGGTATTATGAAGAGA	LAD_11	1	181	5	ONT MinION	LSK108
L.N.176	AAATCTATATAATTCTGTGAACTTCGCGATA	LAD_11	2	358	15	ONT MinION	LSK108
L.N.176	AAATCTATGTGCGGATAGGAAAGACTCCCAA	LAD_13	8	138	31	ONT MinION	LSK108
L.N.176	AAATCTCAAGTCTCAGTGCAACTATAAAGTT	LAD_13	4	303	45	ONT MinION	LSK108
L.N.176	AAATCTCGTCATTCTCAGGGAATAATAGAAT	LAD_08	2	50	21	ONT MinION	LSK108
L.N.176	AAATCTGAACACAAATAATTTACGAGTACCA	LAD_03	8	313	81	ONT MinION	LSK108
L.N.176	AAATCTGTACATATTACTACTTGGGCTTAAA	LAD_02	2	547	18	ONT MinION	LSK108
L.N.176	AAATCTTAGCCACATCGTGCTTTAAGCATTA	LAD_11	2	545	11	ONT MinION	LSK108
L.N.176	AAATCTTAGTAGTGTCTACAACCCTCATATG	LAD_09	4	277	49	ONT MinION	LSK108
L.N.176	AAATCTTATGCCATTGGCTACTGATGTACAG	LAD_13	8	526	78	ONT MinION	LSK108
L.N.176	AAATCTTGGCATAACGGTCTGGCTTTGGACT	LAD_10	8	229	65	ONT MinION	LSK108
L.N.176	AAATCTTGTCAACTGAATACAATGTGACGCC	LAD_09	8	307	121	ONT MinION	LSK108
L.N.176	AAATCTTTACATATGAAAAGCTCGTTTCTCT	LAD_13	8	317	47	ONT MinION	LSK108
L.N.176	AAATGAAGGGTTACTGTGAATCTATATCAAG	LAD_09	2	143	24	ONT MinION	LSK108
L.N.176	AAATGAAGTTTTATTCCTTGACACCGCGATA	LAD_12	8	163	68	ONT MinION	LSK108
L.N.176	AAATGAATATCGTTAAAACCAGCGAAACTAG	LAD_05	2	304	7	ONT MinION	LSK108
L.N.176	AAATGAATTATTCGAGAAATGCGTTCAGGTA	LAD_08	8	180	61	ONT MinION	LSK108
L.N.176	AAATGAGAAGTGTTAAATATTTCACCATCGA	LAD_06	4	570	55	ONT MinION	LSK108
L.N.176	AAATGAGTTTACAATTTTTTGTGACATAGTC	LAD_06	1	382	5	ONT MinION	LSK108
L.N.176	AAATGATCCTTCCTAACTTCTTACGTCTTGC	LAD_15	8	150	61	ONT MinION	LSK108
L.N.176	AAATGCAGTGTATCTGGGGGTGTACATGGCC	LAD_10	2	138	8	ONT MinION	LSK108
L.N.176	AAATGCATGGATTGGTTGATTAACCGAATAA	LAD_03	2	84	34	ONT MinION	LSK108
L.N.176	AAATGCATTACCTTCGTTCGATCCTATAGAC	LAD_10	8	468	68	ONT MinION	LSK108
L.N.176	AAATGCCTACGAGACAATTGTTACGTTTTAT	LAD_16	4	539	31	ONT MinION	LSK108
L.N.176	AAATGCCTTGATAATCAGTGTTAGAGCAGGA	LAD_10	2	46	20	ONT MinION	LSK108
L.N.176	AAATGCGGTGGTAACATTAGCGCACTTCATA	LAD_13	2	123	9	ONT MinION	LSK108
L.N.176	AAATGCGTTCAGGTACTCATGCCCTTCGCAA	LAD_08	8	196	44	ONT MinION	LSK108
L.N.176	AAATGCTAACCTGTGTTTCGAGATGCAAACA	LAD_09	2	253	31	ONT MinION	LSK108
L.N.176	AAATGGACAGGCATATTACTTACAATCTTCA	LAD_08	2	90	11	ONT MinION	LSK108
L.N.176	AAATGGATAAAGACTCATTTACACCGGCACT	LAD_17	8	252	80	ONT MinION	LSK108
L.N.176	AAATGGCACCGGTAGTATAACTGGTTGCCCC	LAD_13	2	195	12	ONT MinION	LSK108
L.N.176	AAATGGGGATGGTAGTCACCAAAACCACTCC	LAD_03	2	272	9	ONT MinION	LSK108
L.N.176	AAATGGGTTCGAGGCCCTGATGGAGGTCGCA	LAD_03	8	189	64	ONT MinION	LSK108
L.N.176	AAATGGTACTTGTTTATATAAGAAGCGAACT	LAD_10	1	509	5	ONT MinION	LSK108
L.N.176	AAATGGTTAAATAATTCAGTTATATAGCTAG	LAD_15	4	506	73	ONT MinION	LSK108
L.N.176	AAATGGTTTGCGAGCTTTACCACTTAAACCG	LAD_03	1	90	5	ONT MinION	LSK108
L.N.176	AAATGTAAGCAGGTATATCGTTCCAGAGAGG	LAD_06	4	442	23	ONT MinION	LSK108
L.N.176	AAATGTAATACTGAACTCCCTAGAGAAATAG	LAD_13	1	382	6	ONT MinION	LSK108
L.N.176	AAATGTACCAATCACCAGCGCCATACGTGCA	LAD_16	8	2	71	ONT MinION	LSK108
L.N.176	AAATGTAGAATACCCGTATAAGAGCTTACGT	LAD_09	8	380	60	ONT MinION	LSK108
L.N.176	AAATGTAGTCGAATAAATGCCTTGATAATCA	LAD_10	2	32	14	ONT MinION	LSK108
L.N.176	AAATGTCCCGCTTGAGTTCACTACTGTTTTA	LAD_16	4	258	27	ONT MinION	LSK108
L.N.176	AAATGTCGCGCCAAGGCACCCGAACAGAGCG	LAD_14	8	129	33	ONT MinION	LSK108
L.N.176	AAATGTCTTATAAGTGCGGAGTTTAACAGCT	LAD_11	2	475	13	ONT MinION	LSK108
L.N.176	AAATGTCTTGATGCTAGTCACGGACTCAAGC	LAD_14	4	122	26	ONT MinION	LSK108
L.N.176	AAATGTGATTTGGAGCGTCGCAAAACTGCCA	LAD_16	1	503	5	ONT MinION	LSK108
L.N.176	AAATGTGTGGTAAATCATGACCGAGGGCAAG	LAD_02	4	121	27	ONT MinION	LSK108
L.N.176	AAATGTTAAATTAAAACCTTTTATACTTTAC	LAD_15	1	539	8	ONT MinION	LSK108
L.N.176	AAATGTTAAGATTAGCCCACTCCTCTTATGG	LAD_17	8	451	22	ONT MinION	LSK108
L.N.176	AAATGTTACTTGAATTAATTTTTATCCGCTT	LAD_05	2	191	13	ONT MinION	LSK108
L.N.176	AAATGTTCGAAATCCTTCCAGAACTAGTCAA	LAD_06	2	123	15	ONT MinION	LSK108
L.N.176	AAATGTTTAGAGTCCAATTCTCTTTAATAAC	LAD_02	2	321	7	ONT MinION	LSK108
L.N.176	AAATGTTTCAACGAATTTTATATTACCCGAG	LAD_09	4	351	30	ONT MinION	LSK108
L.N.176	AAATTAAAACCTTTTATACTTTACTCTCCCC	LAD_15	1	546	4	ONT MinION	LSK108
L.N.176	AAATTAACTTGAAGCGCCGACCTTCGATTCT	LAD_13	2	299	5	ONT MinION	LSK108
L.N.176	AAATTAAGAATAAGTTCTAATATAGCCTTTG	LAD_14	8	251	60	ONT MinION	LSK108
L.N.176	AAATTAATGTAATAGAAAAGTACTATTAGTG	LAD_14	1	525	8	ONT MinION	LSK108
L.N.176	AAATTACACAAAGTAGTCTTGTTAACACGCA	LAD_14	4	379	29	ONT MinION	LSK108
L.N.176	AAATTACGCACTGAACAGGTAGGAATTTGAG	LAD_05	2	113	7	ONT MinION	LSK108
L.N.176	AAATTACTCAACGCACATCATGTTTTTCATG	LAD_11	4	335	7	ONT MinION	LSK108
L.N.176	AAATTAGCGCGGAACTGAGCAGTATACATGT	LAD_09	4	445	21	ONT MinION	LSK108
L.N.176	AAATTAGCTGATACTTGAATCTCTATTAGGC	LAD_06	2	379	19	ONT MinION	LSK108
L.N.176	AAATTAGCTGTGTTAATCTTAATACGATATT	LAD_13	8	265	90	ONT MinION	LSK108
L.N.176	AAATTAGGTATATGTCGTCCCTCTCGAATGA	LAD_08	1	123	4	ONT MinION	LSK108
L.N.176	AAATTAGTCCAACAGAAGATCCCCAAGTAAT	LAD_13	4	41	13	ONT MinION	LSK108
L.N.176	AAATTATCAAAATAACCGCCATTGTTGAGTA	LAD_06	2	475	18	ONT MinION	LSK108
L.N.176	AAATTATGACTTAATGGATATGGTAGTTTAT	LAD_03	2	8	26	ONT MinION	LSK108
L.N.176	AAATTATGCGGGTAACCCAATATGAGTGCTA	LAD_05	4	411	30	ONT MinION	LSK108
L.N.176	AAATTATGTAAATATGGGCGACAATTACGAA	LAD_10	8	353	88	ONT MinION	LSK108
L.N.176	AAATTATTATGAATCATGCAACGTTTATTTG	LAD_16	8	71	109	ONT MinION	LSK108
L.N.176	AAATTATTGAACCTTTATGAACACTACTGGA	LAD_17	2	173	14	ONT MinION	LSK108
L.N.176	AAATTATTGCTGTTACTCCGGACATAGTCTG	LAD_16	1	77	4	ONT MinION	LSK108
L.N.176	AAATTCACGTCCCACGCCCGGATATAATTAT	LAD_06	1	480	4	ONT MinION	LSK108
L.N.176	AAATTCACTGGGTTTACAACGAACTCTATCT	LAD_02	2	495	12	ONT MinION	LSK108
L.N.176	AAATTCACTGTTGTTTTACAAATTATGCGGG	LAD_05	4	392	34	ONT MinION	LSK108
L.N.176	AAATTCAGCATGTCTGTAATACGGATGACAT	LAD_15	8	434	108	ONT MinION	LSK108
L.N.176	AAATTCATGGTGTGGGTTTACTCGAAATAAT	LAD_03	4	516	36	ONT MinION	LSK108
L.N.176	AAATTCATTAAATAGTGACCTTCATATGAGT	LAD_13	8	387	81	ONT MinION	LSK108
L.N.176	AAATTCATTCTTAACTTTAAGGATACATAAT	LAD_15	8	385	96	ONT MinION	LSK108
L.N.176	AAATTCCAACATACGTGATAACAGCTGATCG	LAD_08	4	304	30	ONT MinION	LSK108
L.N.176	AAATTCCCATCCTACGTACTCTAACTGCGGG	LAD_15	1	21	12	ONT MinION	LSK108
L.N.176	AAATTCCTGTTTATAGATCGACCAGACCTAT	LAD_12	4	48	24	ONT MinION	LSK108
L.N.176	AAATTCGGCATCACCCTGTACGCTTATTGCA	LAD_16	4	401	12	ONT MinION	LSK108
L.N.176	AAATTCGTGCTAATCGATATTAACTTTAGCG	LAD_15	2	466	30	ONT MinION	LSK108
L.N.176	AAATTCTATGGCCATAAACTCGATGCTATGT	LAD_11	8	421	88	ONT MinION	LSK108
L.N.176	AAATTCTATTTCCTTAGTGGACATATCGCAC	LAD_14	8	89	66	ONT MinION	LSK108
L.N.176	AAATTCTCGATAGGATCATTGTAATAAGTCA	LAD_12	8	309	62	ONT MinION	LSK108
L.N.176	AAATTGAAATTTTAGGAGAATGAATAATTGA	LAD_17	4	266	43	ONT MinION	LSK108
L.N.176	AAATTGAATAGTGGTTTAATCTTTACTCAAG	LAD_05	4	452	18	ONT MinION	LSK108
L.N.176	AAATTGGCGACAGTGATTTAAATGTAGAAAT	LAD_03	8	559	101	ONT MinION	LSK108
L.N.176	AAATTGGCGGTGTTAGGTATATGAGCAGACA	LAD_08	8	398	61	ONT MinION	LSK108
L.N.176	AAATTGGCGTGTAAGTACGCGGTAGGTCACA	LAD_13	4	5	26	ONT MinION	LSK108
L.N.176	AAATTGGGAAATTGAATAGTGGTTTAATCTT	LAD_05	4	444	27	ONT MinION	LSK108
L.N.176	AAATTGGTACGTGTTGGCTGAGCGTAATCAA	LAD_14	8	286	56	ONT MinION	LSK108
L.N.176	AAATTGTAGAACTGTATATGACTGATCGCCA	LAD_02	8	486	51	ONT MinION	LSK108
L.N.176	AAATTGTCAGCGCGAATACTATAGATGTAAA	LAD_13	4	96	20	ONT MinION	LSK108
L.N.176	AAATTGTCCTGAATCGAGCATTCACAACAAG	LAD_10	4	108	36	ONT MinION	LSK108
L.N.176	AAATTGTGATAGATGGGGTGCTTGCTTGATC	LAD_11	1	263	3	ONT MinION	LSK108
L.N.176	AAATTGTTCTTCTGTAGTCTTTATGGGTGCG	LAD_13	4	412	33	ONT MinION	LSK108
L.N.176	AAATTTACGCACTACCTTCTGAAACGAGCCT	LAD_11	8	500	56	ONT MinION	LSK108
L.N.176	AAATTTACTCTCCATCTAACATAACTAATGT	LAD_11	8	35	86	ONT MinION	LSK108
L.N.176	AAATTTATCGCTTTATGTCGCATCACGATAT	LAD_06	4	92	37	ONT MinION	LSK108
L.N.176	AAATTTATTCAAAATTATTGAACCTTTATGA	LAD_17	2	162	17	ONT MinION	LSK108
L.N.176	AAATTTCCTGCTGACGACAGTACTCTTAAAA	LAD_11	1	152	2	ONT MinION	LSK108
L.N.176	AAATTTCTATGGTAATTGAATAGGGTTGTAC	LAD_13	2	406	7	ONT MinION	LSK108
L.N.176	AAATTTGAACCGTTCGCACTTTTGAGAAAGT	LAD_16	1	1	3	ONT MinION	LSK108
L.N.176	AAATTTGAAGATATACCACGCTGTTGATACT	LAD_10	8	16	94	ONT MinION	LSK108
L.N.176	AAATTTGCACAGAAGCAGATTCAGAGCAATT	LAD_12	1	437	11	ONT MinION	LSK108
L.N.176	AAATTTGTGCTTTTAACGAGTTTTCATAAGA	LAD_11	4	537	33	ONT MinION	LSK108
L.N.176	AAATTTTAATTAATTTTTGACCGTAGTTAAT	LAD_14	8	375	43	ONT MinION	LSK108
L.N.176	AAATTTTAGGAGAATGAATAATTGAATGATC	LAD_17	4	272	47	ONT MinION	LSK108
L.N.176	AAATTTTTACCTTTCTCAACATGTCACGCGG	LAD_17	1	281	4	ONT MinION	LSK108
L.N.176	AAATTTTTGAAGCTGGATCTATTAACGAGGG	LAD_14	8	540	19	ONT MinION	LSK108
L.N.176	AACAAAAAAGCATCAATTTATTATAATAGGG	LAD_09	1	552	4	ONT MinION	LSK108
L.N.176	AACAAAATTTACGCACTACCTTCTGAAACGA	LAD_11	8	496	65	ONT MinION	LSK108
L.N.176	AACAAACATTGACGGAAACATGTGAGGGTAG	LAD_05	1	425	4	ONT MinION	LSK108
L.N.176	AACAAACCAACTTCTACGCTATAACGATATT	LAD_03	1	532	9	ONT MinION	LSK108
L.N.176	AACAAACGAAGTAGAAGTTAGGTCCGAGTTG	LAD_15	2	78	8	ONT MinION	LSK108
L.N.176	AACAAACGATATTAGCACTTGTAATGCTGAC	LAD_13	4	170	42	ONT MinION	LSK108
L.N.176	AACAAAGCGCTATTCGATTCATGTAGTTGCC	LAD_13	1	59	4	ONT MinION	LSK108
L.N.176	AACAAAGGGGTTTCTACCCTTCGTAGTTTTG	LAD_03	2	114	9	ONT MinION	LSK108
L.N.176	AACAAATACGACTAGTGGCATCGCACGGAGC	LAD_10	8	56	82	ONT MinION	LSK108
L.N.176	AACAAATATAATTAGTCTCACAACCACCCAC	LAD_06	1	270	7	ONT MinION	LSK108
L.N.176	AACAAATATATCTTTTCATTCCGTTTTTTAA	LAD_15	2	564	8	ONT MinION	LSK108
L.N.176	AACAAATGAAGGGTTACTGTGAATCTATATC	LAD_09	2	140	27	ONT MinION	LSK108
L.N.176	AACAAATTGGCGTGTAAGTACGCGGTAGGTC	LAD_13	4	2	31	ONT MinION	LSK108
L.N.176	AACAACAACGTAGATCTTGCTGGGCGGATAT	LAD_15	4	290	49	ONT MinION	LSK108
L.N.176	AACAACAAGCGGCAAAACTTGAGAACAGCCA	LAD_09	1	278	4	ONT MinION	LSK108
L.N.176	AACAACCAACTATGATTGTAACTCCGGTTTG	LAD_11	1	375	14	ONT MinION	LSK108
L.N.176	AACAACCATCCCTATGTTCAATTTGATTGGA	LAD_13	4	247	20	ONT MinION	LSK108
L.N.176	AACAACGGACGCCGGTTGCTCCTACTTCTAA	LAD_13	8	235	43	ONT MinION	LSK108
L.N.176	AACAACGTAGATCTTGCTGGGCGGATATGGT	LAD_15	4	293	42	ONT MinION	LSK108
L.N.176	AACAACTACCTTTAGCCGCAAAACATAGTTG	LAD_12	4	294	28	ONT MinION	LSK108
L.N.176	AACAACTCTTACACGATCCTGTAATGCAGCC	LAD_14	1	71	8	ONT MinION	LSK108
L.N.176	AACAACTTCATACCATGGTCCTACTATACTA	LAD_02	8	444	72	ONT MinION	LSK108
L.N.176	AACAAGAAAGCGTGTGAAATAAAAGGTTACC	LAD_15	8	477	34	ONT MinION	LSK108
L.N.176	AACAAGAGAACCGCATATTTCAGTCTGACGT	LAD_10	8	519	57	ONT MinION	LSK108
L.N.176	AACAAGAGTAAATTGGCGACAGTGATTTAAA	LAD_03	8	550	92	ONT MinION	LSK108
L.N.176	AACAAGCCATCAGGGAGCACGTGCCCCAGTC	LAD_05	8	502	30	ONT MinION	LSK108
L.N.176	AACAAGCCATGTTGCCCAGAATCGAATCGAA	LAD_05	1	504	6	ONT MinION	LSK108
L.N.176	AACAAGCGCGTCCCTCACTTATAGTTTTCAC	LAD_08	2	132	12	ONT MinION	LSK108
L.N.176	AACAAGCGCTTCAGTTGTGGTCCTAGTGTGG	LAD_09	4	408	23	ONT MinION	LSK108
L.N.176	AACAAGCGGACATAGAGATTCCCGTCACTAC	LAD_11	1	553	3	ONT MinION	LSK108
L.N.176	AACAAGCGGAGAAACGATCCTTCGAACATTC	LAD_02	8	209	52	ONT MinION	LSK108
L.N.176	AACAAGCGGCAAAACTTGAGAACAGCCAGAT	LAD_09	1	281	7	ONT MinION	LSK108
L.N.176	AACAAGGACATCACCGGGCTACAGTCTGAAG	LAD_16	4	321	19	ONT MinION	LSK108
L.N.176	AACAAGTATAGATGCATCTTCGAACCTTAAT	LAD_15	2	39	32	ONT MinION	LSK108
L.N.176	AACAAGTTCAATGAGCAACCCTACCGGTACA	LAD_09	4	143	48	ONT MinION	LSK108
L.N.176	AACAATACGATACGTTACCTCACAAATCTCG	LAD_08	2	27	15	ONT MinION	LSK108
L.N.176	AACAATAGATGCGGAATTTATAGTCTGTTGA	LAD_08	1	541	9	ONT MinION	LSK108
L.N.176	AACAATAGCGGATATTCTTGTTAACAACAAG	LAD_09	1	256	16	ONT MinION	LSK108
L.N.176	AACAATAGTGCTCACAGAGAGCTTCCCTATT	LAD_06	8	278	34	ONT MinION	LSK108
L.N.176	AACAATATATATTAAGATAGACTCACTGTTA	LAD_15	2	273	32	ONT MinION	LSK108
L.N.176	AACAATCAAAAAGGCTAGAGTATGATGACGG	LAD_12	8	60	33	ONT MinION	LSK108
L.N.176	AACAATCATAAGTATGATACTAAGACACTGC	LAD_11	8	266	80	ONT MinION	LSK108
L.N.176	AACAATCGATGTCAAACATCACCTTCGATTA	LAD_09	2	394	38	ONT MinION	LSK108
L.N.176	AACAATCTAAATAACGCCCTAGTGAAAGACC	LAD_09	2	570	21	ONT MinION	LSK108
L.N.176	AACAATCTATAATCAGTCGAGAACGAATATC	LAD_03	4	48	62	ONT MinION	LSK108
L.N.176	AACAATCTCCTTTAAGTTAGACTTATCCGGG	LAD_09	2	52	17	ONT MinION	LSK108
L.N.176	AACAATGCCTTGCTTATTATGGACGTTTCGA	LAD_13	1	113	8	ONT MinION	LSK108
L.N.176	AACAATGGAAATCTCAAGTCTCAGTGCAACT	LAD_13	4	295	41	ONT MinION	LSK108
L.N.176	AACAATGTCAGTGGCTGACGTCTTATCATGG	LAD_17	2	443	22	ONT MinION	LSK108
L.N.176	AACAATGTGTCCCGCTGGAACGAACTACCCA	LAD_12	8	133	48	ONT MinION	LSK108
L.N.176	AACAATTACCTACCCCGGGTTGATACTCACT	LAD_11	8	543	32	ONT MinION	LSK108
L.N.176	AACAATTTCCCGAGCTGACAGAAGTTGTTCC	LAD_10	2	98	13	ONT MinION	LSK108
L.N.176	AACAATTTTCAGCCAACTAGATGGTTATCCT	LAD_15	8	60	74	ONT MinION	LSK108
L.N.176	AACACAAATAATTTACGAGTACCAATCTTAT	LAD_03	8	320	77	ONT MinION	LSK108
L.N.176	AACACAAGAGTTTCATCAAAGCGCCTGTACA	LAD_02	2	134	11	ONT MinION	LSK108
L.N.176	AACACACAAAGATGATCTGAGACTAAAGTAT	LAD_09	2	518	16	ONT MinION	LSK108
L.N.176	AACACACGAGACTGTTGCGTACTACCTAATT	LAD_15	1	406	10	ONT MinION	LSK108
L.N.176	AACACACGGATTTCATGTGAGTTTATGCGAA	LAD_13	8	456	46	ONT MinION	LSK108
L.N.176	AACACAGAAAGACCTTAATTAGGATAATTTC	LAD_17	2	405	10	ONT MinION	LSK108
L.N.176	AACACAGCTGCAAAGATTTACATATTTTCGT	LAD_13	2	228	10	ONT MinION	LSK108
L.N.176	AACACAGGTGTGTTTCTGATTCGTCTGTACA	LAD_08	4	77	28	ONT MinION	LSK108
L.N.176	AACACATAGAATTAGATCCTGTTCTGTATGC	LAD_12	1	200	9	ONT MinION	LSK108
L.N.176	AACACATAGGTTAGTACATCTTCGTAGTTGG	LAD_13	2	87	7	ONT MinION	LSK108
L.N.176	AACACATATATGCTTCTCGTGATTGTTAATT	LAD_10	1	442	12	ONT MinION	LSK108
L.N.176	AACACATATCGATCCTGTTTCCGTAAAGTCA	LAD_06	1	163	6	ONT MinION	LSK108
L.N.176	AACACATTACAACAGTTGGTATGGCTATCTA	LAD_06	8	21	87	ONT MinION	LSK108
L.N.176	AACACATTCACCATCTTGAGCAGAATCGATA	LAD_15	4	244	53	ONT MinION	LSK108
L.N.176	AACACCAATCGGCCCAATTACGGACATATGT	LAD_15	8	294	69	ONT MinION	LSK108
L.N.176	AACACCGTAAATATCATGATGTTCACTTTTG	LAD_15	4	563	44	ONT MinION	LSK108
L.N.176	AACACCTGGGACGATCTATGGAAGAGGTCGA	LAD_02	1	308	1	ONT MinION	LSK108
L.N.176	AACACGAAATACTACAGAAAGGAATTTCGCG	LAD_11	2	18	12	ONT MinION	LSK108
L.N.176	AACACGATGCTCAGGCAGACAATAATTACAA	LAD_08	8	516	51	ONT MinION	LSK108
L.N.176	AACACGCATCTAATCTGCATACTAACTACAG	LAD_14	4	402	35	ONT MinION	LSK108
L.N.176	AACACGCTAAGCAGCGTGGTCCGACACCTAG	LAD_16	4	437	24	ONT MinION	LSK108
L.N.176	AACACGGATCTATGGTACTGCCGCCCATCTT	LAD_12	2	298	19	ONT MinION	LSK108
L.N.176	AACACGTTTTAATTACCCTCGAAGATGCTTG	LAD_16	8	517	35	ONT MinION	LSK108
L.N.176	AACACTACTACCTGACCCAAATTCTATGGCC	LAD_11	8	403	89	ONT MinION	LSK108
L.N.176	AACACTACTGGACTCAACACTCTCAAAATAT	LAD_17	2	192	6	ONT MinION	LSK108
L.N.176	AACACTAGTGCCTTTCTGAAACGATATTTAA	LAD_08	1	164	8	ONT MinION	LSK108
L.N.176	AACACTCCCATGGCACAAGTCTTCATAAAAC	LAD_08	2	358	7	ONT MinION	LSK108
L.N.176	AACACTTAAGCGCAACCAAACTTCGAAATAG	LAD_02	4	420	24	ONT MinION	LSK108
L.N.176	AACAGAAAAACTATCCCAGTAATGAGACAGT	LAD_06	2	173	5	ONT MinION	LSK108
L.N.176	AACAGAAAACACTACTACCTGACCCAAATTC	LAD_11	8	396	59	ONT MinION	LSK108
L.N.176	AACAGAAACGGATGATTATTAGCAACGCGCT	LAD_08	2	182	20	ONT MinION	LSK108
L.N.176	AACAGAAATCAACATTCCATAGGTATTTAGT	LAD_05	8	28	72	ONT MinION	LSK108
L.N.176	AACAGAACATTCAAGGCAAAGTAGAGCGGTG	LAD_15	2	129	22	ONT MinION	LSK108
L.N.176	AACAGAAGATCCCCAAGTAATGGGGAGCGCC	LAD_13	4	51	6	ONT MinION	LSK108
L.N.176	AACAGAAGCTCTACTTCCAAGTGCAGTAGTA	LAD_17	8	103	42	ONT MinION	LSK108
L.N.176	AACAGAATTAAAATTCTCGATAGGATCATTG	LAD_12	8	299	41	ONT MinION	LSK108
L.N.176	AACAGACAATTTGCGATTCAACACGATGCTC	LAD_08	8	497	79	ONT MinION	LSK108
L.N.176	AACAGACATAATCACTTTTTGTCAAGTACCA	LAD_08	4	547	8	ONT MinION	LSK108
L.N.176	AACAGACGGTAAGTGGTAAGAAGAGGTTTAA	LAD_12	2	89	25	ONT MinION	LSK108
L.N.176	AACAGAGCGACTATGAAGTCGTAGAACTATT	LAD_14	8	151	62	ONT MinION	LSK108
L.N.176	AACAGAGGTCCTACGACGTTATAATATGTCA	LAD_05	1	318	10	ONT MinION	LSK108
L.N.176	AACAGAGTCTTGGTTTCTTTTGACAGTACAA	LAD_02	4	183	20	ONT MinION	LSK108
L.N.176	AACAGATACAACGATAAAGGGTCCGGAATAG	LAD_09	1	153	6	ONT MinION	LSK108
L.N.176	AACAGATCAGACGACCTAAGTTGACTAGTGA	LAD_16	2	148	12	ONT MinION	LSK108
L.N.176	AACAGATTCCTTAGGCTACACAAGAATTGGG	LAD_16	1	243	8	ONT MinION	LSK108
L.N.176	AACAGCAAATCTTTACATATGAAAAGCTCGT	LAD_13	8	311	47	ONT MinION	LSK108
L.N.176	AACAGCCAGATTTAGAGTAAACGGAAAAGAC	LAD_09	1	301	5	ONT MinION	LSK108
L.N.176	AACAGCCATGCACATTGTTTAAGAATAATCG	LAD_06	2	332	14	ONT MinION	LSK108
L.N.176	AACAGCCATGGGATGACTTAGAGTTTCTAGC	LAD_08	4	194	23	ONT MinION	LSK108
L.N.176	AACAGCGACAATGTGATATAAACTGCCTATA	LAD_03	4	300	50	ONT MinION	LSK108
L.N.176	AACAGCTCATGAGCAATTTAAGAAACCAAAG	LAD_06	8	78	71	ONT MinION	LSK108
L.N.176	AACAGCTGATCGAGCCTGAATGCAGTTGGCA	LAD_08	4	323	35	ONT MinION	LSK108
L.N.176	AACAGCTTGCCTTGATGGACCCCTCTATGCA	LAD_11	2	499	10	ONT MinION	LSK108
L.N.176	AACAGGAATTGCCGGAAACATCTTAGTACTG	LAD_13	4	381	17	ONT MinION	LSK108
L.N.176	AACAGGCTCCAGTCCTTATATAGCAGAGGAA	LAD_03	4	224	39	ONT MinION	LSK108
L.N.176	AACAGGCTCGAAATTCACTGTTGTTTTACAA	LAD_05	4	382	32	ONT MinION	LSK108
L.N.176	AACAGGGCATGTGATACTGCCGGCTAACAAA	LAD_11	8	471	40	ONT MinION	LSK108
L.N.176	AACAGGTAACGAATGTCTACTTGAACTATGG	LAD_05	4	285	42	ONT MinION	LSK108
L.N.176	AACAGGTAGGAATTTGAGCTGCTGATCTGTG	LAD_05	2	126	11	ONT MinION	LSK108
L.N.176	AACAGGTAGGTCATCAGTAATTTCATACGCT	LAD_03	1	480	18	ONT MinION	LSK108
L.N.176	AACAGGTATCTCTATTATGATACACAAGCCC	LAD_08	1	58	10	ONT MinION	LSK108
L.N.176	AACAGTAACTTAAAAACATATCCTACCAATC	LAD_14	4	467	8	ONT MinION	LSK108
L.N.176	AACAGTAATATAAATCTATGTGCGGATAGGA	LAD_13	8	127	48	ONT MinION	LSK108
L.N.176	AACAGTCCTTGAAGCCGAACATTGTGATTGG	LAD_14	4	542	34	ONT MinION	LSK108
L.N.176	AACAGTGAAACTGAAAAACTACGAAGAGAAC	LAD_03	4	102	19	ONT MinION	LSK108
L.N.176	AACAGTGATGGGCCAACTTACACAAGTATAA	LAD_16	1	352	5	ONT MinION	LSK108
L.N.176	AACAGTGGGATATAATTGTGCTTCCCTTAAC	LAD_15	4	76	22	ONT MinION	LSK108
L.N.176	AACAGTTGGTATGGCTATCTACTTTGTTGGG	LAD_06	8	31	76	ONT MinION	LSK108
L.N.176	AACATAAACACAGAAAGACCTTAATTAGGAT	LAD_17	2	399	9	ONT MinION	LSK108
L.N.176	AACATAACTAATGTGATTCTTTACTGCAAGA	LAD_11	8	52	61	ONT MinION	LSK108
L.N.176	AACATAACTATATATTGTGGCCCTGAAGATT	LAD_15	1	494	17	ONT MinION	LSK108
L.N.176	AACATAAGCTATGACAATAGGTATCGTATCA	LAD_15	4	1	40	ONT MinION	LSK108
L.N.176	AACATAAGGTTCCATTGTCTACGGTTGAGGT	LAD_16	4	485	33	ONT MinION	LSK108
L.N.176	AACATACAGGTAGCCAATGGGGCGGTAAAGG	LAD_16	2	317	13	ONT MinION	LSK108
L.N.176	AACATACCGGTTAGCTAAGTATGTTCTCAAC	LAD_13	2	344	9	ONT MinION	LSK108
L.N.176	AACATACGATCGAATGCAGGACGGGATAGGC	LAD_09	2	439	11	ONT MinION	LSK108
L.N.176	AACATACGATCGTAACGTTTTTAACAGAGGT	LAD_05	1	296	3	ONT MinION	LSK108
L.N.176	AACATACGGAGAATATTCAGCTCAAAATAAT	LAD_14	4	312	25	ONT MinION	LSK108
L.N.176	AACATACGTGATAACAGCTGATCGAGCCTGA	LAD_08	4	311	30	ONT MinION	LSK108
L.N.176	AACATAGCTAGCAAACCTCCGGATACCATAG	LAD_05	2	41	10	ONT MinION	LSK108
L.N.176	AACATAGGCACGTCGTATCAACTGATTTGGA	LAD_10	1	560	7	ONT MinION	LSK108
L.N.176	AACATAGTGCGATGGCGCAACGTATTGGATG	LAD_11	1	54	3	ONT MinION	LSK108
L.N.176	AACATAGTTGGTCGGATCAATAAAGTAGGTG	LAD_12	4	315	47	ONT MinION	LSK108
L.N.176	AACATATAAATCATGTACTGTAGCTAACTCA	LAD_06	8	460	68	ONT MinION	LSK108
L.N.176	AACATATAACATTCTTTAAAGGAGTGTAAAA	LAD_15	1	374	13	ONT MinION	LSK108
L.N.176	AACATATCCTACACTTATATAAATCACCAAA	LAD_10	8	99	68	ONT MinION	LSK108
L.N.176	AACATATCCTACCAATCTCGATATCTGATTC	LAD_14	4	481	30	ONT MinION	LSK108
L.N.176	AACATATGCAAAGATCTATTCCAAGAGGGAT	LAD_15	4	104	13	ONT MinION	LSK108
L.N.176	AACATATGCACGTGTTGCAAAAGAAGCCTTC	LAD_02	4	267	15	ONT MinION	LSK108
L.N.176	AACATATGTGTGGGGATTCTCAGAACTGCTT	LAD_11	1	102	5	ONT MinION	LSK108
L.N.176	AACATATGTTTTACTCCACGCCAACATAAAC	LAD_17	2	377	19	ONT MinION	LSK108
L.N.176	AACATCAATTTTGCAGATTACATCTCCTATA	LAD_10	2	268	9	ONT MinION	LSK108
L.N.176	AACATCACCTTCGATTAGTTAACGTAAAGAG	LAD_09	2	408	24	ONT MinION	LSK108
L.N.176	AACATCATAGGCTCACCGTTCCTTTTAGGTT	LAD_10	4	242	43	ONT MinION	LSK108
L.N.176	AACATCATGCGACATCTACTCTCCTTAAATT	LAD_11	4	493	38	ONT MinION	LSK108
L.N.176	AACATCCCCTCACATTCTAGTCGCGGATAAT	LAD_15	1	155	6	ONT MinION	LSK108
L.N.176	AACATCCGTTTCAACAGGCTCCAGTCCTTAT	LAD_03	4	212	53	ONT MinION	LSK108
L.N.176	AACATCGCTCATCGCTATTTAGTCGGAACGT	LAD_16	8	248	88	ONT MinION	LSK108
L.N.176	AACATCGGTCTCTAATCTTCAGATGTTAACT	LAD_17	2	491	23	ONT MinION	LSK108
L.N.176	AACATCGTTGAAAATTACGCACTGAACAGGT	LAD_05	2	102	13	ONT MinION	LSK108
L.N.176	AACATCTATTGGTGTATTGAAAGATTTCATG	LAD_08	4	446	34	ONT MinION	LSK108
L.N.176	AACATCTCAGTATATCCATACGGGTAATATT	LAD_08	8	263	66	ONT MinION	LSK108
L.N.176	AACATCTTACAAAGTAGATGGGAGTAACGCA	LAD_12	1	93	14	ONT MinION	LSK108
L.N.176	AACATCTTACATGCTCTCAACGGATTTTAAG	LAD_17	4	102	29	ONT MinION	LSK108
L.N.176	AACATCTTAGTACTGAAATTGTTCTTCTGTA	LAD_13	4	397	18	ONT MinION	LSK108
L.N.176	AACATCTTGTCATGTTTGATTAGACTCAGTA	LAD_06	2	549	20	ONT MinION	LSK108
L.N.176	AACATGAACACATAGGTTAGTACATCTTCGT	LAD_13	2	81	10	ONT MinION	LSK108
L.N.176	AACATGCACTACGTGATGTGTGCGTTTCTTA	LAD_10	1	229	2	ONT MinION	LSK108
L.N.176	AACATGCTAAATAAACTAGAACTCATTTACT	LAD_02	1	235	5	ONT MinION	LSK108
L.N.176	AACATGGATTCAGGTCGTCGCCCGCGTTAAT	LAD_11	4	88	45	ONT MinION	LSK108
L.N.176	AACATGTCACGCGGAGATACCTACCTTCCTC	LAD_17	1	298	8	ONT MinION	LSK108
L.N.176	AACATGTCCTCATATAGTTACACGGATTACA	LAD_10	1	130	10	ONT MinION	LSK108
L.N.176	AACATGTGAGAAACAATGGAAATCTCAAGTC	LAD_13	4	284	35	ONT MinION	LSK108
L.N.176	AACATGTGAGGGTAGTCTCCACAACTCTCTA	LAD_05	1	441	4	ONT MinION	LSK108
L.N.176	AACATGTGATTGGATCAGCAAACTCTTAATC	LAD_02	4	536	10	ONT MinION	LSK108
L.N.176	AACATGTGTCAGAATCCAAATAACTATGGTA	LAD_02	8	321	54	ONT MinION	LSK108
L.N.176	AACATTAACTGGACAAATTATCAAAATAACC	LAD_06	2	461	23	ONT MinION	LSK108
L.N.176	AACATTAATCTGTCATCATGCTTCTAGCGAA	LAD_13	2	270	7	ONT MinION	LSK108
L.N.176	AACATTACCACTTATATATCATGCGTCAATC	LAD_06	1	234	8	ONT MinION	LSK108
L.N.176	AACATTACTTTAGACGTAGGACATCTGCATT	LAD_10	8	415	57	ONT MinION	LSK108
L.N.176	AACATTAGCGCACTTCATACCTGCAATAATC	LAD_13	2	135	9	ONT MinION	LSK108
L.N.176	AACATTCAAGGCAAAGTAGAGCGGTGCTGGC	LAD_15	2	134	21	ONT MinION	LSK108
L.N.176	AACATTCCACACCCTTTGCTTTTCAGGCTCA	LAD_17	2	120	15	ONT MinION	LSK108
L.N.176	AACATTCCATAGGTATTTAGTACTCGTCATT	LAD_05	8	38	65	ONT MinION	LSK108
L.N.176	AACATTCTGATTTGCATATTTAGAAATATGC	LAD_02	8	233	48	ONT MinION	LSK108
L.N.176	AACATTCTTTAAAGGAGTGTAAAATAACACA	LAD_15	1	381	13	ONT MinION	LSK108
L.N.176	AACATTGACGGAAACATGTGAGGGTAGTCTC	LAD_05	1	429	5	ONT MinION	LSK108
L.N.176	AACATTGGCGTCCGATAAATCACGGTCCCTC	LAD_03	2	540	24	ONT MinION	LSK108
L.N.176	AACATTGGTTGCAAGAAGGGGAGGTATTCTT	LAD_03	2	220	8	ONT MinION	LSK108
L.N.176	AACATTGTGATTGGCTACTAATGTCGCCGTG	LAD_14	4	559	37	ONT MinION	LSK108
L.N.176	AACATTTACATCTAAGGTATTCCGTTTCCAA	LAD_11	4	161	60	ONT MinION	LSK108
L.N.176	AACATTTAGGGCAGCAGGTCTATCTGACTCA	LAD_16	2	109	8	ONT MinION	LSK108
L.N.176	AACATTTCCATGTCAATATGCAGAACTGAGC	LAD_11	2	49	19	ONT MinION	LSK108
L.N.176	AACCAAAAGCATTGCCTTAGCCTGACAGACC	LAD_17	4	48	24	ONT MinION	LSK108
L.N.176	AACCAAACCATTTGGTATTGTTTCCTCAAGT	LAD_09	4	206	28	ONT MinION	LSK108
L.N.176	AACCAAACGCCTTAACTAATTAGCTATCAAA	LAD_15	1	464	7	ONT MinION	LSK108
L.N.176	AACCAAACTTCGAAATAGTGCTTGCATATTG	LAD_02	4	433	40	ONT MinION	LSK108
L.N.176	AACCAAAGTACGGGCGAGTTTAATTGGTCAT	LAD_06	8	101	77	ONT MinION	LSK108
L.N.176	AACCAACCCAACCCTACAAATGTCTTATAAG	LAD_11	2	458	10	ONT MinION	LSK108
L.N.176	AACCAACGGATCAGAAATATATTATCTTATG	LAD_08	8	323	68	ONT MinION	LSK108
L.N.176	AACCAACTATGATTGTAACTCCGGTTTGGAC	LAD_11	1	378	11	ONT MinION	LSK108
L.N.176	AACCAACTTCACATAATTGTACCGCGGGTTA	LAD_10	8	300	48	ONT MinION	LSK108
L.N.176	AACCAACTTCTACGCTATAACGATATTCTGC	LAD_03	1	536	8	ONT MinION	LSK108
L.N.176	AACCACAATAATGAAATCATACATCTTCGAT	LAD_17	2	302	19	ONT MinION	LSK108
L.N.176	AACCACAGACTGTTCACGGTTAAATTAGAAT	LAD_02	1	550	7	ONT MinION	LSK108
L.N.176	AACCACAGGAGATTTCGCGAATTAAATGTAG	LAD_09	8	357	69	ONT MinION	LSK108
L.N.176	AACCACATAGATTCTATTTTAGTTTCAACCA	LAD_02	2	349	17	ONT MinION	LSK108
L.N.176	AACCACCCACAGAACGTAAATCAATAAGGTT	LAD_06	1	291	10	ONT MinION	LSK108
L.N.176	AACCACCTCACTGCCATATAAAGCGGATTAA	LAD_16	8	40	67	ONT MinION	LSK108
L.N.176	AACCACGTCTAGGCACCCCATCAATTCGTGC	LAD_05	4	33	15	ONT MinION	LSK108
L.N.176	AACCACTCCATCGTAGGAAGGTCTTATATCT	LAD_03	2	294	25	ONT MinION	LSK108
L.N.176	AACCAGATAGATATACCGATTTAGCTCCAAC	LAD_08	4	124	40	ONT MinION	LSK108
L.N.176	AACCAGCGAAACTAGAATGAAATACTATCAA	LAD_05	2	320	13	ONT MinION	LSK108
L.N.176	AACCAGTGCAGTTGATCCCGCCAATTAGGTG	LAD_15	1	103	5	ONT MinION	LSK108
L.N.176	AACCATAAACGGCGCCTATCTAACCGGATTG	LAD_13	1	160	6	ONT MinION	LSK108
L.N.176	AACCATAACGTTACTCAAATGGCACCGGTAG	LAD_13	2	179	11	ONT MinION	LSK108
L.N.176	AACCATAATAAGGACAAGACCTATAATGTGA	LAD_14	1	317	9	ONT MinION	LSK108
L.N.176	AACCATATCTGAGTTCGCTACCCCCACCGAG	LAD_02	8	102	19	ONT MinION	LSK108
L.N.176	AACCATCACAGTTGTACAAACTCCTTCCGTA	LAD_17	1	250	10	ONT MinION	LSK108
L.N.176	AACCATCCCTATGTTCAATTTGATTGGAGTA	LAD_13	4	250	18	ONT MinION	LSK108
L.N.176	AACCATCGAGAGCATGCCAACATGAACACAT	LAD_13	2	63	10	ONT MinION	LSK108
L.N.176	AACCATTTGGTATTGTTTCCTCAAGTAATCG	LAD_09	4	211	43	ONT MinION	LSK108
L.N.176	AACCCAACCCTACAAATGTCTTATAAGTGCG	LAD_11	2	462	11	ONT MinION	LSK108
L.N.176	AACCCAACGTGTCCGAAGTCCAAAATAGTTA	LAD_10	4	450	19	ONT MinION	LSK108
L.N.176	AACCCAATATGAGTGCTAGCAAATTGGGAAA	LAD_05	4	424	31	ONT MinION	LSK108
L.N.176	AACCCACGTATAAATCTTATGCCATTGGCTA	LAD_13	8	515	56	ONT MinION	LSK108
L.N.176	AACCCAGACTACAGAGTAAAGGAAATAGTAT	LAD_13	4	125	30	ONT MinION	LSK108
L.N.176	AACCCCACAAATCAAGAGGTTATATCATACA	LAD_08	4	416	33	ONT MinION	LSK108
L.N.176	AACCCCACAGCTTTACAGCTAGATTATGGAG	LAD_10	2	504	7	ONT MinION	LSK108
L.N.176	AACCCCATATGGCCATTAGTTACTGAATGCA	LAD_03	4	484	33	ONT MinION	LSK108
L.N.176	AACCCCATCTATTCCCTTTCTCCTACCAAGG	LAD_16	8	556	48	ONT MinION	LSK108
L.N.176	AACCCGAACTGCGCGCAATTTGCAAATAGAT	LAD_06	2	277	6	ONT MinION	LSK108
L.N.176	AACCCTAATCGAGTACGAGTAGTAACGACAG	LAD_09	2	348	19	ONT MinION	LSK108
L.N.176	AACCCTACAAATGTCTTATAAGTGCGGAGTT	LAD_11	2	467	13	ONT MinION	LSK108
L.N.176	AACCCTACAAGTTTAATTCTACCCTAGAGAG	LAD_06	1	349	5	ONT MinION	LSK108
L.N.176	AACCCTATGGATTCTAGTCAGTGTGTATCAC	LAD_08	4	28	23	ONT MinION	LSK108
L.N.176	AACCCTCATATGATTCAGGGAGAGTCCCCGT	LAD_09	4	296	15	ONT MinION	LSK108
L.N.176	AACCCTTAGATAGAGGTGTTTAACTTATGGT	LAD_09	4	502	27	ONT MinION	LSK108
L.N.176	AACCGAATAAACAAAGGGGTTTCTACCCTTC	LAD_03	2	105	9	ONT MinION	LSK108
L.N.176	AACCGACTAAAAATGGTTTGCGAGCTTTACC	LAD_03	1	80	2	ONT MinION	LSK108
L.N.176	AACCGACTGTATGTTTAGTTACACTTCTGCT	LAD_03	1	116	10	ONT MinION	LSK108
L.N.176	AACCGATTCGAACGGGTTATACGGGCTTCGA	LAD_14	2	149	22	ONT MinION	LSK108
L.N.176	AACCGATTCTTAAATCATGTCTGAAGTTCAT	LAD_05	4	337	42	ONT MinION	LSK108
L.N.176	AACCGATTTTAAAATTCGTGCTAATCGATAT	LAD_15	2	455	28	ONT MinION	LSK108
L.N.176	AACCGCAACTTTGGGGCAGACGTTATATTAT	LAD_11	2	281	18	ONT MinION	LSK108
L.N.176	AACCGCAGGATAGCGTTATCTCTTCGAAGTT	LAD_12	2	487	26	ONT MinION	LSK108
L.N.176	AACCGCATATTTCAGTCTGACGTTTTTTAGG	LAD_10	8	527	8	ONT MinION	LSK108
L.N.176	AACCGCCATTGTTGAGTATCAGTATGTTACA	LAD_06	2	488	16	ONT MinION	LSK108
L.N.176	AACCGCGAGTACGGTGCACGGGGAGTGTACG	LAD_08	8	225	23	ONT MinION	LSK108
L.N.176	AACCGCGGTTAAAGACGTTAAACTTTTGAGG	LAD_17	1	154	3	ONT MinION	LSK108
L.N.176	AACCGCTTTCCCACATACCGATACTCCAAAC	LAD_10	1	19	8	ONT MinION	LSK108
L.N.176	AACCGGATTGTTTCTGCTTACCTAGTTTGGA	LAD_13	1	181	3	ONT MinION	LSK108
L.N.176	AACCGGTATGCAGGGGAGATTCCTTTTTGTA	LAD_03	8	369	18	ONT MinION	LSK108
L.N.176	AACCGGTCCCCAGTTTGAACTTTAACCACAG	LAD_02	1	527	5	ONT MinION	LSK108
L.N.176	AACCGGTTACATCTAACATATGTTTTACTCC	LAD_17	2	363	22	ONT MinION	LSK108
L.N.176	AACCGGTTCTAGTAGCCTTTAATTTGGGTAT	LAD_12	2	122	26	ONT MinION	LSK108
L.N.176	AACCGTAGGCTGTATCGGGGAAGCCATGAAC	LAD_05	2	484	8	ONT MinION	LSK108
L.N.176	AACCGTTCGCACTTTTGAGAAAGTCGGGGGC	LAD_16	1	8	3	ONT MinION	LSK108
L.N.176	AACCTACACGGTCTATAATTCGTCGGAGAAT	LAD_11	4	50	45	ONT MinION	LSK108
L.N.176	AACCTACTGATATTTGTAAACCACGTCTAGG	LAD_05	4	15	22	ONT MinION	LSK108
L.N.176	AACCTAGTACTTCGACTTATCCCATGCATCT	LAD_06	8	159	66	ONT MinION	LSK108
L.N.176	AACCTATCGATGTACTTATCATGGTCGAGGA	LAD_02	2	247	23	ONT MinION	LSK108
L.N.176	AACCTATCTGAGATATAGTAGCGCCAATAGG	LAD_03	2	460	14	ONT MinION	LSK108
L.N.176	AACCTATGTGCCCTTTCATATTCATAATGAC	LAD_14	1	432	10	ONT MinION	LSK108
L.N.176	AACCTCCAGACAAACAATCTAAATAACGCCC	LAD_09	2	558	20	ONT MinION	LSK108
L.N.176	AACCTCCAGCAAACAGATTCCTTAGGCTACA	LAD_16	1	232	7	ONT MinION	LSK108
L.N.176	AACCTCCATTTTTTGGACAATGCTTCTATGG	LAD_15	4	362	22	ONT MinION	LSK108
L.N.176	AACCTCCGGATACCATAGTTGGTAAAAAGAG	LAD_05	2	54	4	ONT MinION	LSK108
L.N.176	AACCTCGAAGTTCCTCGGTCACGGTAAAAAG	LAD_13	1	520	1	ONT MinION	LSK108
L.N.176	AACCTCTTTCCGCGCTGTATTGCATGTCAAA	LAD_10	1	191	3	ONT MinION	LSK108
L.N.176	AACCTGACCACGGATATCTTATCGTGCTCCA	LAD_13	8	29	54	ONT MinION	LSK108
L.N.176	AACCTGACTGCTTTGTACCCTGGTTGAATTG	LAD_02	4	362	1	ONT MinION	LSK108
L.N.176	AACCTGATTCTACCATACTTATTTTGTTCGT	LAD_11	2	112	18	ONT MinION	LSK108
L.N.176	AACCTGGCGCTTAGAACTGAGCACCATGGCT	LAD_10	2	408	1	ONT MinION	LSK108
L.N.176	AACCTGGTATTAGGGTATAATTCACTCCTCC	LAD_15	8	209	2	ONT MinION	LSK108
L.N.176	AACCTGTGTTTCGAGATGCAAACATGCTAGT	LAD_09	2	260	23	ONT MinION	LSK108
L.N.176	AACCTTAATCGAACTGAAACAAACGAAGTAG	LAD_15	2	61	17	ONT MinION	LSK108
L.N.176	AACCTTATCGCACTAAATTTGAAGATATACC	LAD_10	8	2	96	ONT MinION	LSK108
L.N.176	AACCTTCACCTATATCATTCTCAGACCAATT	LAD_05	1	350	5	ONT MinION	LSK108
L.N.176	AACCTTGAATAATAGCATCTTGGTCGCAACT	LAD_08	4	249	30	ONT MinION	LSK108
L.N.176	AACCTTGTAGTTCAATCGGAAAAAGATGTGG	LAD_14	1	12	3	ONT MinION	LSK108
L.N.176	AACCTTTAATTGCGTTTCCTTTGGATGACCT	LAD_05	8	183	48	ONT MinION	LSK108
L.N.176	AACCTTTATATAAGAAGATTGGGAGCATAAG	LAD_05	2	232	8	ONT MinION	LSK108
L.N.176	AACCTTTATGAACACTACTGGACTCAACACT	LAD_17	2	182	11	ONT MinION	LSK108
L.N.176	AACCTTTATTTCACTAGTACAAAATATGGGA	LAD_12	2	347	25	ONT MinION	LSK108
L.N.176	AACCTTTTATACTTTACTCTCCCCGCCTTGT	LAD_15	1	553	4	ONT MinION	LSK108
L.N.176	AACCTTTTCGTATATTGTACCGGCGTACCTC	LAD_14	8	316	46	ONT MinION	LSK108
L.N.176	AACGAAATATTTGGGCTTTAACCAACTTCAC	LAD_10	8	281	42	ONT MinION	LSK108
L.N.176	AACGAACTACCCAAATGAAGTTTTATTCCTT	LAD_12	8	151	68	ONT MinION	LSK108
L.N.176	AACGAAGTAGAAGTTAGGTCCGAGTTGAAAT	LAD_15	2	82	9	ONT MinION	LSK108
L.N.176	AACGAAGTTAAGGTAGATACTTGTATACAGT	LAD_11	4	244	36	ONT MinION	LSK108
L.N.176	AACGAATAACCACCTCACTGCCATATAAAGC	LAD_16	8	33	71	ONT MinION	LSK108
L.N.176	AACGAATAAGCGGATCTACCCAATCACCAAT	LAD_16	8	448	52	ONT MinION	LSK108
L.N.176	AACGAATAGTTATAACAGACGGTAAGTGGTA	LAD_12	2	76	30	ONT MinION	LSK108
L.N.176	AACGAATATAGTCATTGGTGTCGTTTAGCTT	LAD_10	4	40	38	ONT MinION	LSK108
L.N.176	AACGAATATCATAAAGGGTTAATTTTAATCT	LAD_03	4	69	44	ONT MinION	LSK108
L.N.176	AACGAATGTCTACTTGAACTATGGCTAACGT	LAD_05	4	292	49	ONT MinION	LSK108
L.N.176	AACGACACACCACACCAAAGGTTTTGCAGGA	LAD_05	2	523	12	ONT MinION	LSK108
L.N.176	AACGACACTGCTGTGCCAATTTACGTTAAAC	LAD_08	4	152	31	ONT MinION	LSK108
L.N.176	AACGACAGGTTACTTAATGAGAAAACAATCG	LAD_09	2	371	21	ONT MinION	LSK108
L.N.176	AACGACCTCCCCTGGGATATCAGGTTGATTG	LAD_14	2	239	1	ONT MinION	LSK108
L.N.176	AACGACTTCGTTGTTCCGTACCAAATCGCAT	LAD_12	8	428	73	ONT MinION	LSK108
L.N.176	AACGAGAAACACATTCACCATCTTGAGCAGA	LAD_15	4	237	45	ONT MinION	LSK108
L.N.176	AACGAGATTCCTCCGTTCTACCTAAACTCTA	LAD_17	4	380	23	ONT MinION	LSK108
L.N.176	AACGAGCACTAAAACTTACATTCCGTGGCTA	LAD_14	4	251	20	ONT MinION	LSK108
L.N.176	AACGAGCACTATACACCCACCACATACATGG	LAD_13	2	372	4	ONT MinION	LSK108
L.N.176	AACGAGCCTAGCAACTATGCTAACAATTACC	LAD_11	8	522	73	ONT MinION	LSK108
L.N.176	AACGAGCTGGAGGACAGTAGTTGCAGTCATG	LAD_02	2	75	17	ONT MinION	LSK108
L.N.176	AACGAGGCTTGACTGGAAGGTAGTCATACAC	LAD_08	8	64	48	ONT MinION	LSK108
L.N.176	AACGAGGGTCCTAGTGAATGTCCTTTCTTCT	LAD_14	8	563	41	ONT MinION	LSK108
L.N.176	AACGAGGGTTATATCACAAGGTATCTCATTG	LAD_15	2	328	21	ONT MinION	LSK108
L.N.176	AACGAGTACCTAGTTCTAGTTGAGTAGGGTC	LAD_03	8	259	65	ONT MinION	LSK108
L.N.176	AACGAGTCCTAAAAGGACGAAGCGATCACTA	LAD_11	8	314	53	ONT MinION	LSK108
L.N.176	AACGAGTTTTCATAAGACAAGTGCTGGGTAG	LAD_11	4	551	34	ONT MinION	LSK108
L.N.176	AACGATAAAGGGTCCGGAATAGGGGCCGGCA	LAD_09	1	162	4	ONT MinION	LSK108
L.N.176	AACGATAATTCTGTTATTTGATACAATGGGT	LAD_14	4	198	35	ONT MinION	LSK108
L.N.176	AACGATATTAGCACTTGTAATGCTGACGAGG	LAD_13	4	174	47	ONT MinION	LSK108
L.N.176	AACGATATTCTGCTTCTGTGTGTTTGGGCAG	LAD_03	1	554	11	ONT MinION	LSK108
L.N.176	AACGATATTTAAGTGACCACATGCAAGTCAA	LAD_08	1	183	6	ONT MinION	LSK108
L.N.176	AACGATCCTTCGAACATTCTGATTTGCATAT	LAD_02	8	221	55	ONT MinION	LSK108
L.N.176	AACGATCTTTGAATACCTAGTAATATTGTAA	LAD_14	4	48	30	ONT MinION	LSK108
L.N.176	AACGATGATAATGCATCAGACCGTTCTCGCT	LAD_14	2	301	33	ONT MinION	LSK108
L.N.176	AACGATGCAGCGACCCAAATCATTTCTATGA	LAD_16	8	482	59	ONT MinION	LSK108
L.N.176	AACGATGTGAAAACAGTGATGGGCCAACTTA	LAD_16	1	341	3	ONT MinION	LSK108
L.N.176	AACGATGTTTTAGCTTTTTGTATTTATTCTG	LAD_06	4	366	20	ONT MinION	LSK108
L.N.176	AACGATTAACGATACTGAGATGGAGCGGATA	LAD_17	4	425	43	ONT MinION	LSK108
L.N.176	AACGATTAAGATTTTTTATACTCTTTGATCA	LAD_15	1	228	6	ONT MinION	LSK108
L.N.176	AACGATTGGGACGCTAAGAATCAGACAATAA	LAD_05	1	533	5	ONT MinION	LSK108
L.N.176	AACGATTTTATTCACTCAAGCATTTGGTCTA	LAD_08	8	111	62	ONT MinION	LSK108
L.N.176	AACGCAAGTCTGTTCGCGCTGCTTAAGCTAT	LAD_09	1	509	11	ONT MinION	LSK108
L.N.176	AACGCAATCTCGGAATCAAAAATTCCAACAT	LAD_08	4	285	19	ONT MinION	LSK108
L.N.176	AACGCACATCATGTTTTTCATGTGTGCTTTG	LAD_11	4	344	21	ONT MinION	LSK108
L.N.176	AACGCAGAATCGATCTTAAGCAAGATACAAA	LAD_08	8	294	74	ONT MinION	LSK108
L.N.176	AACGCAGCTAATTGTTTATCTCTGCAACAAT	LAD_09	2	27	31	ONT MinION	LSK108
L.N.176	AACGCATCTACACCTACAAGCAGTTGAATTA	LAD_13	8	567	61	ONT MinION	LSK108
L.N.176	AACGCATTAATTTATGATTCCCATAATAACC	LAD_06	2	250	12	ONT MinION	LSK108
L.N.176	AACGCATTCACACTCTTGCAGATATATCTCT	LAD_12	1	118	7	ONT MinION	LSK108
L.N.176	AACGCCAATTCGTAAGTTTGGTTAGGCAATT	LAD_16	8	372	67	ONT MinION	LSK108
L.N.176	AACGCCACGACTAAGGACCGTGCCACTACCC	LAD_13	2	534	12	ONT MinION	LSK108
L.N.176	AACGCCAGTTTGATAGTTCGTCATCTGACCC	LAD_03	4	433	55	ONT MinION	LSK108
L.N.176	AACGCCTTAACTAATTAGCTATCAAAACATA	LAD_15	1	469	8	ONT MinION	LSK108
L.N.176	AACGCGAAAAAATAAGCAATTAAGTGATATA	LAD_17	8	208	22	ONT MinION	LSK108
L.N.176	AACGCGAACTTCATATATTGTCCAGTAATTC	LAD_06	8	394	72	ONT MinION	LSK108
L.N.176	AACGCGACAACTGAACTATGCATTTGGTTTA	LAD_10	1	271	8	ONT MinION	LSK108
L.N.176	AACGCGCTATGTATAAAACGGTAAACGTACG	LAD_08	2	205	12	ONT MinION	LSK108
L.N.176	AACGCGGATATAGTGTAATCTCCCCAACTCT	LAD_03	8	105	51	ONT MinION	LSK108
L.N.176	AACGCGGTAACAAGTATAGATGCATCTTCGA	LAD_15	2	31	34	ONT MinION	LSK108
L.N.176	AACGCGTACTCTTTGTTTTGAATATGATGAA	LAD_05	1	91	8	ONT MinION	LSK108
L.N.176	AACGCGTGACCCTGTGAACGTTGCTTTCGCT	LAD_13	8	167	33	ONT MinION	LSK108
L.N.176	AACGCTAGACAATAAGCCCTTCTAAACATAC	LAD_05	1	272	4	ONT MinION	LSK108
L.N.176	AACGCTAGTAGTTTCGGCTATTATCGAATTG	LAD_06	4	180	36	ONT MinION	LSK108
L.N.176	AACGCTATCTTTCGACGAACTAAAGCATCAC	LAD_17	1	517	7	ONT MinION	LSK108
L.N.176	AACGCTTATAATAAGATAAGATGTGACACTC	LAD_11	4	190	53	ONT MinION	LSK108
L.N.176	AACGCTTGGACGCTCTCTTGATCTATCCGTG	LAD_03	4	257	28	ONT MinION	LSK108
L.N.176	AACGGAAAAGACTTGAGGGTCAAAGTGGCGG	LAD_09	1	320	7	ONT MinION	LSK108
L.N.176	AACGGAAGTTGAAATTATTGCTGTTACTCCG	LAD_16	1	66	8	ONT MinION	LSK108
L.N.176	AACGGACGCCGGTTGCTCCTACTTCTAAAAT	LAD_13	8	238	41	ONT MinION	LSK108
L.N.176	AACGGAGCGCACTATATAGGATTAGTCTACT	LAD_16	1	541	5	ONT MinION	LSK108
L.N.176	AACGGATCAGAAATATATTATCTTATGTTGC	LAD_08	8	327	62	ONT MinION	LSK108
L.N.176	AACGGATGATTATTAGCAACGCGCTATGTAT	LAD_08	2	188	23	ONT MinION	LSK108
L.N.176	AACGGATGGGTATAGAAACCTAGTACTTCGA	LAD_06	8	143	57	ONT MinION	LSK108
L.N.176	AACGGATTAGAGTGAACTTAGGATGTGTCAG	LAD_09	8	160	54	ONT MinION	LSK108
L.N.176	AACGGATTGCGAGTTTCGCTTGGATCTGCAC	LAD_05	4	493	18	ONT MinION	LSK108
L.N.176	AACGGATTTTAAGTGGTCATATAACTAGCGT	LAD_17	4	120	28	ONT MinION	LSK108
L.N.176	AACGGCAACTTTAGGACTGTAGTAGAGTATG	LAD_17	8	394	46	ONT MinION	LSK108
L.N.176	AACGGCAGAGAAAGCAGGATACTGTCTACCT	LAD_03	4	130	25	ONT MinION	LSK108
L.N.176	AACGGCCGATTTTTGACTACGTATTTCCGGT	LAD_17	8	485	40	ONT MinION	LSK108
L.N.176	AACGGCCGGGATCGACTGTAGGCTTTCACAA	LAD_13	4	492	14	ONT MinION	LSK108
L.N.176	AACGGCGCCTATCTAACCGGATTGTTTCTGC	LAD_13	1	167	3	ONT MinION	LSK108
L.N.176	AACGGGACGTTGTTTTGCGGCTCTAAGCACA	LAD_02	4	217	20	ONT MinION	LSK108
L.N.176	AACGGGTTATACGGGCTTCGAAATATCAAGG	LAD_14	2	159	19	ONT MinION	LSK108
L.N.176	AACGGTAAACGTACGATGTCTCTGGCGAGTA	LAD_08	2	221	5	ONT MinION	LSK108
L.N.176	AACGGTCTGGCTTTGGACTGGAGTATCGATA	LAD_10	8	241	46	ONT MinION	LSK108
L.N.176	AACGGTTGGTGACTCACTGATTAAAGCAGAT	LAD_10	4	517	35	ONT MinION	LSK108
L.N.176	AACGTAAAGAGAACATACGATCGAATGCAGG	LAD_09	2	428	18	ONT MinION	LSK108
L.N.176	AACGTAAAGGTCTTTTAATTTGTATCACGAC	LAD_02	1	1	5	ONT MinION	LSK108
L.N.176	AACGTAAATCAATAAGGTTACAGATTTCCAC	LAD_06	1	303	9	ONT MinION	LSK108
L.N.176	AACGTAACACATATATGCTTCTCGTGATTGT	LAD_10	1	437	11	ONT MinION	LSK108
L.N.176	AACGTAACGGGACGTTGTTTTGCGGCTCTAA	LAD_02	4	212	21	ONT MinION	LSK108
L.N.176	AACGTACACCGCGAATAACAATTTCCCGAGC	LAD_10	2	82	12	ONT MinION	LSK108
L.N.176	AACGTACACTTAAAGATGACCGACAAGCCAC	LAD_14	8	191	66	ONT MinION	LSK108
L.N.176	AACGTACGATGTCTCTGGCGAGTATATAGCT	LAD_08	2	228	4	ONT MinION	LSK108
L.N.176	AACGTAGATCTTGCTGGGCGGATATGGTAAG	LAD_15	4	296	34	ONT MinION	LSK108
L.N.176	AACGTAGTCATATAAATGATGACGTGTAACC	LAD_17	8	558	77	ONT MinION	LSK108
L.N.176	AACGTATCACAGAGAAAATACAGTATAACAT	LAD_17	2	94	22	ONT MinION	LSK108
L.N.176	AACGTATTGGATGGTAATCACGGTTCTTGAA	LAD_11	1	72	5	ONT MinION	LSK108
L.N.176	AACGTATTGTGACGAACGAGCTGGAGGACAG	LAD_02	2	61	15	ONT MinION	LSK108
L.N.176	AACGTATTTCACTGTTATTTCCGGAGTAGTC	LAD_11	8	206	73	ONT MinION	LSK108
L.N.176	AACGTCATACCCTATGAATGTAGGTACGAAT	LAD_16	2	66	21	ONT MinION	LSK108
L.N.176	AACGTGACTCGCGGCACGCCGCAAGACCAGA	LAD_14	1	107	9	ONT MinION	LSK108
L.N.176	AACGTGATCTATTCTATCTTTAAGCGGATAA	LAD_16	8	274	39	ONT MinION	LSK108
L.N.176	AACGTGCATAAATTGTCAGCGCGAATACTAT	LAD_13	4	87	22	ONT MinION	LSK108
L.N.176	AACGTGCGGCATTGTTGCGCAATTTTATGGA	LAD_06	8	550	59	ONT MinION	LSK108
L.N.176	AACGTGCTTAGGCACAATCCATCGCTACAAA	LAD_14	4	166	8	ONT MinION	LSK108
L.N.176	AACGTGGTATATTCCGAATCTCGGATTTCCC	LAD_05	4	157	11	ONT MinION	LSK108
L.N.176	AACGTGTCCGAAGTCCAAAATAGTTAACTAG	LAD_10	4	455	24	ONT MinION	LSK108
L.N.176	AACGTGTCTAACTTATGCAACTCTTTGTAGA	LAD_17	8	13	57	ONT MinION	LSK108
L.N.176	AACGTTAACTAGTTACTGAAGATAAGCGCCT	LAD_10	1	85	8	ONT MinION	LSK108
L.N.176	AACGTTAAGGTTCGGCTCGGGTGGAGTAATT	LAD_17	2	267	9	ONT MinION	LSK108
L.N.176	AACGTTACATAGATTTAGACTTGAGCCGGGG	LAD_09	4	40	48	ONT MinION	LSK108
L.N.176	AACGTTACTCAAATGGCACCGGTAGTATAAC	LAD_13	2	185	9	ONT MinION	LSK108
L.N.176	AACGTTACTTGCTTCAAAGAACCATAATAAG	LAD_14	1	298	10	ONT MinION	LSK108
L.N.176	AACGTTAGAAATAATACCCAACCGATTCTTA	LAD_05	4	318	41	ONT MinION	LSK108
L.N.176	AACGTTCACAAACTTAGACAGGTTTGTCTCT	LAD_08	8	461	47	ONT MinION	LSK108
L.N.176	AACGTTCACTAACTGTGATCATTATGGCTCT	LAD_17	8	54	73	ONT MinION	LSK108
L.N.176	AACGTTCTGTTCTTGAATGAACAACTACCTT	LAD_12	4	275	50	ONT MinION	LSK108
L.N.176	AACGTTGCTTTCGCTAAATACGTCCATACTT	LAD_13	8	183	44	ONT MinION	LSK108
L.N.176	AACGTTTATTTGAGTTATTCGCATAGCCCCA	LAD_16	8	90	15	ONT MinION	LSK108
L.N.176	AACGTTTATTTGCTTCGCACTACTACAAGCC	LAD_02	8	15	53	ONT MinION	LSK108
L.N.176	AACGTTTTTAACAGAGGTCCTACGACGTTAT	LAD_05	1	309	4	ONT MinION	LSK108
L.N.176	AACTAAACATTTAGGGCAGCAGGTCTATCTG	LAD_16	2	104	15	ONT MinION	LSK108
L.N.176	AACTAAAGCATCACGTCACTGTCCATAGCTA	LAD_17	1	534	6	ONT MinION	LSK108
L.N.176	AACTAAAGTAGGGAACGAGGGTTATATCACA	LAD_15	2	315	14	ONT MinION	LSK108
L.N.176	AACTAACAGTCCTTGAAGCCGAACATTGTGA	LAD_14	4	538	35	ONT MinION	LSK108
L.N.176	AACTAACATCCCCTCACATTCTAGTCGCGGA	LAD_15	1	151	8	ONT MinION	LSK108
L.N.176	AACTAACCTGGCGCTTAGAACTGAGCACCAT	LAD_10	2	404	1	ONT MinION	LSK108
L.N.176	AACTAACGCAAGTCTGTTCGCGCTGCTTAAG	LAD_09	1	505	9	ONT MinION	LSK108
L.N.176	AACTAACGCTTGGACGCTCTCTTGATCTATC	LAD_03	4	253	29	ONT MinION	LSK108
L.N.176	AACTAATCTATTAAGCGAACTTTAGAAACGC	LAD_15	2	5	21	ONT MinION	LSK108
L.N.176	AACTAATGTGATTCTTTACTGCAAGATCGAG	LAD_11	8	57	62	ONT MinION	LSK108
L.N.176	AACTAATTAGCTATCAAAACATAACTATATA	LAD_15	1	477	17	ONT MinION	LSK108
L.N.176	AACTAATTATTTAAAAGTTAGCATTCAGAAA	LAD_09	1	227	13	ONT MinION	LSK108
L.N.176	AACTAATTGTGACTAGACGAGTGTGAGTTCT	LAD_10	1	47	7	ONT MinION	LSK108
L.N.176	AACTACAATATCCGACGTTCGCTGCGAATGC	LAD_16	8	127	43	ONT MinION	LSK108
L.N.176	AACTACAGATCAGTATGTCTAACACAAGAGT	LAD_02	2	114	14	ONT MinION	LSK108
L.N.176	AACTACAGTAAGAGTATGTGTGATTAGCTCT	LAD_14	4	425	18	ONT MinION	LSK108
L.N.176	AACTACCCAAATGAAGTTTTATTCCTTGACA	LAD_12	8	155	61	ONT MinION	LSK108
L.N.176	AACTACCCTTTGTCAAACTCCTCCAGATCAA	LAD_08	1	213	7	ONT MinION	LSK108
L.N.176	AACTACCTCGCAAGTATTTTAATCTTCAGGT	LAD_16	4	84	22	ONT MinION	LSK108
L.N.176	AACTACCTTTAGCCGCAAAACATAGTTGGTC	LAD_12	4	297	32	ONT MinION	LSK108
L.N.176	AACTACCTTTATAACGTTAAGGTTCGGCTCG	LAD_17	2	255	13	ONT MinION	LSK108
L.N.176	AACTACGAAGAGAACGGCAGAGAAAGCAGGA	LAD_03	4	118	25	ONT MinION	LSK108
L.N.176	AACTACTCAGCAACCCAACGTGTCCGAAGTC	LAD_10	4	439	16	ONT MinION	LSK108
L.N.176	AACTACTGAAGTGACTGTTAGCATGTTTAGT	LAD_06	2	22	17	ONT MinION	LSK108
L.N.176	AACTAGAACTCATTTACTCAATGATTTATAT	LAD_02	1	248	5	ONT MinION	LSK108
L.N.176	AACTAGAATACTAGCACTAGTATATTCTACT	LAD_02	8	412	61	ONT MinION	LSK108
L.N.176	AACTAGAATGAAATACTATCAAACTGCGTAT	LAD_05	2	329	17	ONT MinION	LSK108
L.N.176	AACTAGACTAATATTAAGCGTTTTATGTAAT	LAD_10	4	480	45	ONT MinION	LSK108
L.N.176	AACTAGAGGGTCCGCATTTCCTAGCCATCCC	LAD_16	1	467	5	ONT MinION	LSK108
L.N.176	AACTAGAGTAGTGTCAGTATATATTATTGTC	LAD_10	2	176	17	ONT MinION	LSK108
L.N.176	AACTAGATGGTTATCCTCTATAGGTTTTATG	LAD_15	8	74	87	ONT MinION	LSK108
L.N.176	AACTAGCCAGCGAATATTAACATACGGAGAA	LAD_14	4	294	33	ONT MinION	LSK108
L.N.176	AACTAGCGTTCGCCCTTCTGATGACGTTAGT	LAD_17	4	142	50	ONT MinION	LSK108
L.N.176	AACTAGCTATTGCAAGATTAATGTAACATAG	LAD_10	1	536	10	ONT MinION	LSK108
L.N.176	AACTAGTCAAGTCGCATGCTATTCTGTGAAA	LAD_06	2	144	20	ONT MinION	LSK108
L.N.176	AACTAGTGATCTATAACAGCCATGGGATGAC	LAD_08	4	180	19	ONT MinION	LSK108
L.N.176	AACTAGTGGGATCTAGTATATAGCCAAAGAG	LAD_02	2	14	13	ONT MinION	LSK108
L.N.176	AACTAGTTACTGAAGATAAGCGCCTGAACTT	LAD_10	1	91	7	ONT MinION	LSK108
L.N.176	AACTATAAACGCCAGTTTGATAGTTCGTCAT	LAD_03	4	426	66	ONT MinION	LSK108
L.N.176	AACTATAAAGTTATCTGTACATGACAATCGT	LAD_13	4	322	38	ONT MinION	LSK108
L.N.176	AACTATAAGCTAACTTGTGCAGGAGGGACAT	LAD_06	1	100	5	ONT MinION	LSK108
L.N.176	AACTATATATTGTGGCCCTGAAGATTGGAAG	LAD_15	1	499	19	ONT MinION	LSK108
L.N.176	AACTATCCCAGTAATGAGACAGTAAAAGAGT	LAD_06	2	181	3	ONT MinION	LSK108
L.N.176	AACTATCGACACCTTTTATTAGGCACTCTTA	LAD_02	1	102	6	ONT MinION	LSK108
L.N.176	AACTATCTGGCCAACATTAACTGGACAAATT	LAD_06	2	449	17	ONT MinION	LSK108
L.N.176	AACTATGATTGTAACTCCGGTTTGGACAGTC	LAD_11	1	382	11	ONT MinION	LSK108
L.N.176	AACTATGCAAGCTCACAAGCATTAGATTTAA	LAD_12	2	266	22	ONT MinION	LSK108
L.N.176	AACTATGCATTTGGTTTATTTAGCATATCAA	LAD_10	1	284	9	ONT MinION	LSK108
L.N.176	AACTATGCTAACAATTACCTACCCCGGGTTG	LAD_11	8	534	46	ONT MinION	LSK108
L.N.176	AACTATGGCTAACGTTAGAAATAATACCCAA	LAD_05	4	308	41	ONT MinION	LSK108
L.N.176	AACTATGGTACTGGGATTTGACGTATCTACA	LAD_02	8	342	51	ONT MinION	LSK108
L.N.176	AACTATTCACGACCAATGTAGTTAAAAGCAA	LAD_15	4	395	39	ONT MinION	LSK108
L.N.176	AACTATTTAAGTCATACCTCAATAAGAATAT	LAD_05	1	141	2	ONT MinION	LSK108
L.N.176	AACTATTTCCATGCAGAACGTACACTTAAAG	LAD_14	8	175	60	ONT MinION	LSK108
L.N.176	AACTATTTGGCGATACTTTAGTAATTTCTGA	LAD_03	1	329	6	ONT MinION	LSK108
L.N.176	AACTCAATTTACGGTACGTGTTTGCGGTAGA	LAD_03	1	251	9	ONT MinION	LSK108
L.N.176	AACTCACCCTTGAGTTTATGCCACATGGCTG	LAD_06	8	330	64	ONT MinION	LSK108
L.N.176	AACTCAGAAATCTTAGCCACATCGTGCTTTA	LAD_11	2	538	8	ONT MinION	LSK108
L.N.176	AACTCAGCGAGAATACGCTCGTGACTCTCTG	LAD_06	8	485	54	ONT MinION	LSK108
L.N.176	AACTCATCGATCTCAAATAGAACAACCATCC	LAD_13	4	227	29	ONT MinION	LSK108
L.N.176	AACTCATCGCGTATATATCAATTCCTCTACA	LAD_08	1	290	4	ONT MinION	LSK108
L.N.176	AACTCATTTACTCAATGATTTATATCAAAGC	LAD_02	1	254	5	ONT MinION	LSK108
L.N.176	AACTCCCTACTGCAACCAAACCATTTGGTAT	LAD_09	4	193	24	ONT MinION	LSK108
L.N.176	AACTCCCTAGAGAAATAGCCGACCTGAATAA	LAD_13	1	395	7	ONT MinION	LSK108
L.N.176	AACTCCGAGATAGATCTTACAGATGATATAT	LAD_03	4	14	16	ONT MinION	LSK108
L.N.176	AACTCCGCCGTCACATTTTAGACCAATTACT	LAD_05	1	48	5	ONT MinION	LSK108
L.N.176	AACTCCGGTTTGGACAGTCTTAGGGTCAATA	LAD_11	1	394	6	ONT MinION	LSK108
L.N.176	AACTCCTAATTCACTTTGTTTAGAGGTTTTA	LAD_02	1	144	5	ONT MinION	LSK108
L.N.176	AACTCCTCCAGATCAAAAGACTTCAATAGCG	LAD_08	1	228	4	ONT MinION	LSK108
L.N.176	AACTCCTTATAAGTTCTGTCTGCAAATTGTG	LAD_11	1	240	3	ONT MinION	LSK108
L.N.176	AACTCCTTCCGTAAAATTTTTACCTTTCTCA	LAD_17	1	268	5	ONT MinION	LSK108
L.N.176	AACTCGATGCTATGTTTAGATGTCTATCAGA	LAD_11	8	437	89	ONT MinION	LSK108
L.N.176	AACTCGCCGATTAAATCAAAGACTGTAGGAA	LAD_02	8	152	57	ONT MinION	LSK108
L.N.176	AACTCGTAGATAAATGGGTTCGAGGCCCTGA	LAD_03	8	178	71	ONT MinION	LSK108
L.N.176	AACTCGTAGTTCTCCAAGAGTCGGTCAAGGC	LAD_16	1	135	5	ONT MinION	LSK108
L.N.176	AACTCGTATTCATGTTGACCTCCTAGTATCT	LAD_09	2	174	19	ONT MinION	LSK108
L.N.176	AACTCTAAAAATTTACTCTCCATCTAACATA	LAD_11	8	27	27	ONT MinION	LSK108
L.N.176	AACTCTACCCGATGCTGACAAAACGATTAAC	LAD_17	4	404	45	ONT MinION	LSK108
L.N.176	AACTCTATCTGCTCTATACGAAAGTTTGAGT	LAD_02	2	516	30	ONT MinION	LSK108
L.N.176	AACTCTATGGCTTCCGACAACCCTATGGATT	LAD_08	4	10	25	ONT MinION	LSK108
L.N.176	AACTCTCTACCATAAGTCTATTTCTTAAGTA	LAD_05	1	463	6	ONT MinION	LSK108
L.N.176	AACTCTCTTGCTAGAAAAACAAAGCGCTATT	LAD_13	1	42	3	ONT MinION	LSK108
L.N.176	AACTCTGCTCTAGCTTGTAGATCTACCTAAC	LAD_09	1	199	5	ONT MinION	LSK108
L.N.176	AACTCTGTCCACAACAAGAAAGCGTGTGAAA	LAD_15	8	465	42	ONT MinION	LSK108
L.N.176	AACTCTTAATCATACTTATAAGCAGAAACCG	LAD_02	4	556	22	ONT MinION	LSK108
L.N.176	AACTCTTACACGATCCTGTAATGCAGCCATC	LAD_14	1	74	8	ONT MinION	LSK108
L.N.176	AACTCTTATCGCTCTATTAGATGGGCTAAAT	LAD_02	4	313	40	ONT MinION	LSK108
L.N.176	AACTCTTATGCTAGCGGGTATACTCTTTTGT	LAD_03	8	130	34	ONT MinION	LSK108
L.N.176	AACTCTTTATCGGCAAGTGCGATCAGAGCTG	LAD_03	1	163	11	ONT MinION	LSK108
L.N.176	AACTCTTTGTAGATTTTAACTTTAACGTTCA	LAD_17	8	31	53	ONT MinION	LSK108
L.N.176	AACTCTTTTACGTTGTCTTACATATGTCGAG	LAD_12	1	11	12	ONT MinION	LSK108
L.N.176	AACTGAAAAACTACGAAGAGAACGGCAGAGA	LAD_03	4	110	17	ONT MinION	LSK108
L.N.176	AACTGAAACAAACGAAGTAGAAGTTAGGTCC	LAD_15	2	72	15	ONT MinION	LSK108
L.N.176	AACTGAACTATGCATTTGGTTTATTTAGCAT	LAD_10	1	279	8	ONT MinION	LSK108
L.N.176	AACTGAATACAATGTGACGCCGTGCGTGTTC	LAD_09	8	317	105	ONT MinION	LSK108
L.N.176	AACTGACAAGTTACTAAGGAACGAGAAACAC	LAD_15	4	218	27	ONT MinION	LSK108
L.N.176	AACTGAGCAATGAACTGTGAATTTAGTTATT	LAD_10	2	472	18	ONT MinION	LSK108
L.N.176	AACTGAGCACCATGGCTATGTGGACATAGGA	LAD_10	2	422	17	ONT MinION	LSK108
L.N.176	AACTGAGCAGTATACATGTTAAAAGACGAGT	LAD_09	4	457	27	ONT MinION	LSK108
L.N.176	AACTGAGCCTCTTGAGTACTAATCAGTTAAT	LAD_11	8	156	40	ONT MinION	LSK108
L.N.176	AACTGATGTCGTTTATGATCATAAAAGCAGA	LAD_14	2	2	14	ONT MinION	LSK108
L.N.176	AACTGCATATCTCGATATTGGGTCTATCATC	LAD_13	1	424	6	ONT MinION	LSK108
L.N.176	AACTGCATGCAAAAATCACCTTTCATATCTT	LAD_05	8	440	49	ONT MinION	LSK108
L.N.176	AACTGCCATGTTTCTAACGGAGCGCACTATA	LAD_16	1	526	5	ONT MinION	LSK108
L.N.176	AACTGCCTATAAGAGCCTCAGAAAGAAAGAG	LAD_03	4	320	30	ONT MinION	LSK108
L.N.176	AACTGCGAGATGAAATGGGGATGGTAGTCAC	LAD_03	2	260	11	ONT MinION	LSK108
L.N.176	AACTGCGCGATTTGGCTGCTATAAATAAAAT	LAD_03	8	42	99	ONT MinION	LSK108
L.N.176	AACTGCGCGCAATTTGCAAATAGATCTGCTT	LAD_06	2	283	5	ONT MinION	LSK108
L.N.176	AACTGCGGGTCTTTCGTATATTGCGACCCTA	LAD_15	1	43	12	ONT MinION	LSK108
L.N.176	AACTGCGTAACATTGGTTGCAAGAAGGGGAG	LAD_03	2	212	9	ONT MinION	LSK108
L.N.176	AACTGCGTATGGTATAATGACTCGTGGGTCT	LAD_05	2	350	4	ONT MinION	LSK108
L.N.176	AACTGCGTCCCCGCCTAGGTACAGGTCCTCC	LAD_13	4	540	10	ONT MinION	LSK108
L.N.176	AACTGCTCAAATATGACGCAATTCAGGGGCG	LAD_15	8	259	56	ONT MinION	LSK108
L.N.176	AACTGCTGATTGTCTCTAGGATTTTATAGGA	LAD_10	4	309	17	ONT MinION	LSK108
L.N.176	AACTGCTTATCCGTAATCGACGGATCTAAAT	LAD_11	1	125	5	ONT MinION	LSK108
L.N.176	AACTGGACAAATTATCAAAATAACCGCCATT	LAD_06	2	467	25	ONT MinION	LSK108
L.N.176	AACTGGACATCGAATTAAGCTATAATGCGAT	LAD_16	8	182	50	ONT MinION	LSK108
L.N.176	AACTGGGGTACTTAATACGAATTATGTCTGT	LAD_05	8	389	56	ONT MinION	LSK108
L.N.176	AACTGTATATGACTGATCGCCAAAGGAATAC	LAD_02	8	495	28	ONT MinION	LSK108
L.N.176	AACTGTGAATTTAGTTATTAAACCCCACAGC	LAD_10	2	484	12	ONT MinION	LSK108
L.N.176	AACTGTGATCATTATGGCTCTGTTATTGAGC	LAD_17	8	64	76	ONT MinION	LSK108
L.N.176	AACTGTGCAGTACATACTAGTAGATTGTCCA	LAD_11	4	4	32	ONT MinION	LSK108
L.N.176	AACTGTTTACTTCCGCCTTTAGCAAACAAGC	LAD_09	4	384	24	ONT MinION	LSK108
L.N.176	AACTTAAAAACATATCCTACCAATCTCGATA	LAD_14	4	473	8	ONT MinION	LSK108
L.N.176	AACTTAAACACGAAATACTACAGAAAGGAAT	LAD_11	2	12	12	ONT MinION	LSK108
L.N.176	AACTTAAACTCTTTTACGTTGTCTTACATAT	LAD_12	1	5	13	ONT MinION	LSK108
L.N.176	AACTTAAAGCCGAAATCCTAAGTTCCAAATG	LAD_05	2	278	8	ONT MinION	LSK108
L.N.176	AACTTACATTCCGTGGCTAGGAGGTTCTGGA	LAD_14	4	263	19	ONT MinION	LSK108
L.N.176	AACTTACCGTAAATCTATATAATTCTGTGAA	LAD_11	2	348	14	ONT MinION	LSK108
L.N.176	AACTTACGGATCGACCAGGTGGCAGTCAGAA	LAD_12	8	262	1	ONT MinION	LSK108
L.N.176	AACTTAGACAGGTTTGTCTCTTATTCAACAG	LAD_08	8	471	40	ONT MinION	LSK108
L.N.176	AACTTAGGAATATTTAATTCTGAATCATTAT	LAD_16	1	281	4	ONT MinION	LSK108
L.N.176	AACTTAGGATGTGTCAGTCATATATCTTATT	LAD_09	8	174	81	ONT MinION	LSK108
L.N.176	AACTTAGTAATCCATAGACGCATTCCACGCG	LAD_12	8	339	59	ONT MinION	LSK108
L.N.176	AACTTATAAATCTTGTCAACTGAATACAATG	LAD_09	8	300	111	ONT MinION	LSK108
L.N.176	AACTTATCAGCTTAGAATCTAGCCAGTCCCT	LAD_05	8	288	50	ONT MinION	LSK108
L.N.176	AACTTATCCACGGATCTAAGATAAATTTTTA	LAD_12	8	232	26	ONT MinION	LSK108
L.N.176	AACTTATGCAACTCTTTGTAGATTTTAACTT	LAD_17	8	22	60	ONT MinION	LSK108
L.N.176	AACTTATGCTGGATGCTGGTTCCTAAATCTT	LAD_10	8	205	61	ONT MinION	LSK108
L.N.176	AACTTATGGTGTGCCATGGAGGGATTATTAA	LAD_09	4	523	29	ONT MinION	LSK108
L.N.176	AACTTATGTATGCCGCTCTTACCAGCACGCC	LAD_03	8	406	44	ONT MinION	LSK108
L.N.176	AACTTCAATACTCTTCGATCGATATAATGCC	LAD_06	4	124	41	ONT MinION	LSK108
L.N.176	AACTTCACATAATTGTACCGCGGGTTATATT	LAD_10	8	304	52	ONT MinION	LSK108
L.N.176	AACTTCAGTGAAATTTTAATTAATTTTTGAC	LAD_14	8	365	39	ONT MinION	LSK108
L.N.176	AACTTCATACCATGGTCCTACTATACTACTC	LAD_02	8	447	65	ONT MinION	LSK108
L.N.176	AACTTCATATATTGTCCAGTAATTCGAGAGG	LAD_06	8	400	62	ONT MinION	LSK108
L.N.176	AACTTCCAAAACGCAATCTCGGAATCAAAAA	LAD_08	4	276	16	ONT MinION	LSK108
L.N.176	AACTTCGAAATAGTGCTTGCATATTGATTAT	LAD_02	4	438	46	ONT MinION	LSK108
L.N.176	AACTTCGCGATATTGACATTATGACGTCGGC	LAD_11	2	377	14	ONT MinION	LSK108
L.N.176	AACTTCTACGCTATAACGATATTCTGCTTCT	LAD_03	1	540	7	ONT MinION	LSK108
L.N.176	AACTTCTGCGGAGTGCTGAATCGGGCTGCTA	LAD_16	4	154	39	ONT MinION	LSK108
L.N.176	AACTTGAAAACCAGATAGATATACCGATTTA	LAD_08	4	116	35	ONT MinION	LSK108
L.N.176	AACTTGAAGCGCCGACCTTCGATTCTTTTAG	LAD_13	2	304	4	ONT MinION	LSK108
L.N.176	AACTTGAGAACAGCCAGATTTAGAGTAAACG	LAD_09	1	293	6	ONT MinION	LSK108
L.N.176	AACTTGCGAAGGGTCCAGCTATCTCGATTGG	LAD_16	8	321	34	ONT MinION	LSK108
L.N.176	AACTTGCTATTACTGTGTGCCAATAATAGTC	LAD_10	4	149	22	ONT MinION	LSK108
L.N.176	AACTTGCTGATATGCGCAACTTATCAGCTTA	LAD_05	8	271	57	ONT MinION	LSK108
L.N.176	AACTTGGAAGGGTTATTGCACACTGCGACAC	LAD_17	1	218	6	ONT MinION	LSK108
L.N.176	AACTTGGGGGTAATCTTATTATACTGAGGCT	LAD_06	4	481	12	ONT MinION	LSK108
L.N.176	AACTTGTGCAGGAGGGACATCTTTTACGTAC	LAD_06	1	111	6	ONT MinION	LSK108
L.N.176	AACTTGTGGTTAGGAGTATGCCGAACCAAAC	LAD_15	1	441	7	ONT MinION	LSK108
L.N.176	AACTTTAACCACAGACTGTTCACGGTTAAAT	LAD_02	1	544	7	ONT MinION	LSK108
L.N.176	AACTTTAACGTTCACTAACTGTGATCATTAT	LAD_17	8	48	52	ONT MinION	LSK108
L.N.176	AACTTTAAGGATACATAATGTTTTTATTAGT	LAD_15	8	397	57	ONT MinION	LSK108
L.N.176	AACTTTAATGCGAATTATGAGGCGGAAAATA	LAD_11	4	128	41	ONT MinION	LSK108
L.N.176	AACTTTAGAAACGCGGTAACAAGTATAGATG	LAD_15	2	22	24	ONT MinION	LSK108
L.N.176	AACTTTAGACGCCAACATGTCCTCATATAGT	LAD_10	1	117	7	ONT MinION	LSK108
L.N.176	AACTTTAGCACTAATTTATCAAGCGTACATG	LAD_15	4	460	53	ONT MinION	LSK108
L.N.176	AACTTTAGCGAGGCTTAGTAAGATATATATA	LAD_16	1	429	6	ONT MinION	LSK108
L.N.176	AACTTTAGCGGCGAGTTTGACGAAGGCCGTC	LAD_15	2	487	21	ONT MinION	LSK108
L.N.176	AACTTTAGGACTGTAGTAGAGTATGCCTCAC	LAD_17	8	400	47	ONT MinION	LSK108
L.N.176	AACTTTATTGACACGTTCAATCCATAGACCT	LAD_08	2	386	17	ONT MinION	LSK108
L.N.176	AACTTTCAGGTCACACTAACATCGTTGAAAA	LAD_05	2	85	7	ONT MinION	LSK108
L.N.176	AACTTTCCAACAGAAATCAACATTCCATAGG	LAD_05	8	20	74	ONT MinION	LSK108
L.N.176	AACTTTCGACGTAATCAATATTTCCAATACT	LAD_15	4	161	37	ONT MinION	LSK108
L.N.176	AACTTTCGGCTGGGGAACACTCCCATGGCAC	LAD_08	2	343	9	ONT MinION	LSK108
L.N.176	AACTTTCTTCTAGCGGACGAAAGCATTTACC	LAD_02	4	8	35	ONT MinION	LSK108
L.N.176	AACTTTGACTTATATCTGGTATGGCTTTTGA	LAD_02	1	482	4	ONT MinION	LSK108
L.N.176	AACTTTGAGCCGGGGAATAGGACGTTCGATA	LAD_06	4	251	22	ONT MinION	LSK108
L.N.176	AACTTTGATTTACGTCTGTGAAATGAATTAT	LAD_08	8	160	64	ONT MinION	LSK108
L.N.176	AACTTTGGGGCGCGTATAAGCTCTATACCGG	LAD_17	8	318	46	ONT MinION	LSK108
L.N.176	AACTTTTGAGGAGAGCTGGACGCATTGAATT	LAD_17	1	174	4	ONT MinION	LSK108
L.N.176	AACTTTTTGTGTGAAGAATGTAGAGTAAAAT	LAD_14	1	498	4	ONT MinION	LSK108
L.N.176	AAGAAAAAACTACAGATCAGTATGTCTAACA	LAD_02	2	107	7	ONT MinION	LSK108
L.N.176	AAGAAAAAATTTGCACAGAAGCAGATTCAGA	LAD_12	1	431	4	ONT MinION	LSK108
L.N.176	AAGAAACATTGGCGTCCGATAAATCACGGTC	LAD_03	2	536	19	ONT MinION	LSK108
L.N.176	AAGAAACCAAAGTACGGGCGAGTTTAATTGG	LAD_06	8	97	64	ONT MinION	LSK108
L.N.176	AAGAAACCGGTTCTAGTAGCCTTTAATTTGG	LAD_12	2	118	18	ONT MinION	LSK108
L.N.176	AAGAAAGACAGCGCAAAATTTTTGAAGCTGG	LAD_14	8	525	24	ONT MinION	LSK108
L.N.176	AAGAAAGACGCTTCACCATATTAAAAGTATA	LAD_12	4	547	26	ONT MinION	LSK108
L.N.176	AAGAAAGAGTTTGAGTTAAGAGCAAACTTAC	LAD_03	4	342	35	ONT MinION	LSK108
L.N.176	AAGAAAGCGTGTGAAATAAAAGGTTACCGTG	LAD_15	8	480	38	ONT MinION	LSK108
L.N.176	AAGAAATAAGTTTGGATCTCATACTAAGTAG	LAD_03	4	384	25	ONT MinION	LSK108
L.N.176	AAGAACACGGATCTATGGTACTGCCGCCCAT	LAD_12	2	295	18	ONT MinION	LSK108
L.N.176	AAGAACATATAAATCATGTACTGTAGCTAAC	LAD_06	8	457	90	ONT MinION	LSK108
L.N.176	AAGAACCATAATAAGGACAAGACCTATAATG	LAD_14	1	314	11	ONT MinION	LSK108
L.N.176	AAGAACCCCATATGGCCATTAGTTACTGAAT	LAD_03	4	481	31	ONT MinION	LSK108
L.N.176	AAGAACGATAATTCTGTTATTTGATACAATG	LAD_14	4	195	44	ONT MinION	LSK108
L.N.176	AAGAACTCGTATTCATGTTGACCTCCTAGTA	LAD_09	2	171	18	ONT MinION	LSK108
L.N.176	AAGAACTGACAAGTTACTAAGGAACGAGAAA	LAD_15	4	215	29	ONT MinION	LSK108
L.N.176	AAGAACTTATGTATGCCGCTCTTACCAGCAC	LAD_03	8	403	41	ONT MinION	LSK108
L.N.176	AAGAAGAACTGACAAGTTACTAAGGAACGAG	LAD_15	4	212	28	ONT MinION	LSK108
L.N.176	AAGAAGAGGTTTAAGAAACCGGTTCTAGTAG	LAD_12	2	106	17	ONT MinION	LSK108
L.N.176	AAGAAGATTGGGAGCATAAGGAGCATTGCGC	LAD_05	2	243	9	ONT MinION	LSK108
L.N.176	AAGAAGCCTTCATCCTTCCCAGATCGAACTC	LAD_02	4	287	35	ONT MinION	LSK108
L.N.176	AAGAAGCGAACTAGCTATTGCAAGATTAATG	LAD_10	1	528	8	ONT MinION	LSK108
L.N.176	AAGAAGGAGTGCTTACTCCTTATTATTTATC	LAD_05	4	545	18	ONT MinION	LSK108
L.N.176	AAGAAGGCACTATCCGCCTCTAAAAATCGCA	LAD_06	4	41	15	ONT MinION	LSK108
L.N.176	AAGAAGGGGAGGTATTCTTGATCTTACGAAC	LAD_03	2	232	4	ONT MinION	LSK108
L.N.176	AAGAAGTAATGCTCCCGTAACTTTGAGCCGG	LAD_06	4	233	16	ONT MinION	LSK108
L.N.176	AAGAAGTGTGCGAGGGCCTCTCGCTACGATG	LAD_05	2	158	8	ONT MinION	LSK108
L.N.176	AAGAATAAGTTCTAATATAGCCTTTGACGAA	LAD_14	8	256	51	ONT MinION	LSK108
L.N.176	AAGAATAATCGTCCCCTATGATTTGGGAAAT	LAD_06	2	352	14	ONT MinION	LSK108
L.N.176	AAGAATATGTGTTGTCTACATTTATAGCGGT	LAD_05	1	164	9	ONT MinION	LSK108
L.N.176	AAGAATATTGAATTGTAAACTCGTAGATAAA	LAD_03	8	161	92	ONT MinION	LSK108
L.N.176	AAGAATATTTTGGCTACATTGCCTAATGAAG	LAD_11	8	98	69	ONT MinION	LSK108
L.N.176	AAGAATCAGACAATAAGGAGCTGCACTGAAT	LAD_05	1	548	4	ONT MinION	LSK108
L.N.176	AAGAATCAGACTACGAATATTGCTTCTGGTA	LAD_03	1	375	8	ONT MinION	LSK108
L.N.176	AAGAATCGAGCGTACGGCATACTTAGATTCG	LAD_17	1	43	5	ONT MinION	LSK108
L.N.176	AAGAATGAGTCGAAATGTTAAATTAAAACCT	LAD_15	1	527	15	ONT MinION	LSK108
L.N.176	AAGAATGAGTTAGCGACATCGTCAAGTCCGT	LAD_10	4	369	45	ONT MinION	LSK108
L.N.176	AAGAATGTAGAGTAAAATTAATGTAATAGAA	LAD_14	1	511	9	ONT MinION	LSK108
L.N.176	AAGAATTGGGAGTGCCAAACTTAGGAATATT	LAD_16	1	264	4	ONT MinION	LSK108
L.N.176	AAGAATTTCACGGAACGTTTATTTGCTTCGC	LAD_02	8	2	37	ONT MinION	LSK108
L.N.176	AAGACAACATATCCTACACTTATATAAATCA	LAD_10	8	94	73	ONT MinION	LSK108
L.N.176	AAGACACAATGATTTTTCCACAATTAAGACT	LAD_12	4	169	32	ONT MinION	LSK108
L.N.176	AAGACACTGCTCATGGGGGGAGCAATAAACG	LAD_11	8	287	3	ONT MinION	LSK108
L.N.176	AAGACACTTAATCATGTTTTTACCAGTACTT	LAD_09	8	61	41	ONT MinION	LSK108
L.N.176	AAGACAGCGCAAAATTTTTGAAGCTGGATCT	LAD_14	8	529	26	ONT MinION	LSK108
L.N.176	AAGACATCGTCGGCAAATCAATTAGATAGCT	LAD_14	2	482	13	ONT MinION	LSK108
L.N.176	AAGACATGTCGCCTGAATTAAAGTAGAATCT	LAD_12	1	472	16	ONT MinION	LSK108
L.N.176	AAGACATTTGCATAAAGTGAAAGCCTCTCTG	LAD_12	8	521	56	ONT MinION	LSK108
L.N.176	AAGACCAGAATATATACCAGTAGCACGGATA	LAD_14	1	129	9	ONT MinION	LSK108
L.N.176	AAGACCAGCCAGTATGTGCTATTCTATGATT	LAD_17	8	168	69	ONT MinION	LSK108
L.N.176	AAGACCCCTTCAGGAGCAATTGGTTTAATAG	LAD_08	2	292	11	ONT MinION	LSK108
L.N.176	AAGACCGAAACCGACTAAAAATGGTTTGCGA	LAD_03	1	72	4	ONT MinION	LSK108
L.N.176	AAGACCTATAATGTGAGCCGAGCATCTCAAT	LAD_14	1	332	8	ONT MinION	LSK108
L.N.176	AAGACCTTAATTAGGATAATTTCTCGGTATA	LAD_17	2	413	12	ONT MinION	LSK108
L.N.176	AAGACGAGTTAATGTCACGTATCAACCCTTA	LAD_09	4	479	45	ONT MinION	LSK108
L.N.176	AAGACGCTTCACCATATTAAAAGTATAACTT	LAD_12	4	551	32	ONT MinION	LSK108
L.N.176	AAGACGGTCTTGCTCATTCTCTGCCCCGAAA	LAD_11	4	440	36	ONT MinION	LSK108
L.N.176	AAGACGTTAAACTTTTGAGGAGAGCTGGACG	LAD_17	1	165	4	ONT MinION	LSK108
L.N.176	AAGACGTTATCGATTATACGAGGTGGTGAGA	LAD_06	1	444	5	ONT MinION	LSK108
L.N.176	AAGACTATCGTTCAGTATAGAAGCGCTGCAA	LAD_13	1	491	5	ONT MinION	LSK108
L.N.176	AAGACTCAATCAACAGTAACTTAAAAACATA	LAD_14	4	456	13	ONT MinION	LSK108
L.N.176	AAGACTCATTTACACCGGCACTTGTTGACCG	LAD_17	8	261	60	ONT MinION	LSK108
L.N.176	AAGACTGCGTGATTGTTATTGTTTGAGTCTA	LAD_05	4	68	21	ONT MinION	LSK108
L.N.176	AAGACTGCTTTAAACACGACCTTCGGGGATG	LAD_11	1	425	5	ONT MinION	LSK108
L.N.176	AAGACTGGCCCCGTTGGTCACATCCAACTTA	LAD_09	8	275	27	ONT MinION	LSK108
L.N.176	AAGACTGTAGGAAGATGGCCGTTATTCTTTA	LAD_02	8	170	55	ONT MinION	LSK108
L.N.176	AAGACTGTGACTTACACACAGATATCTAATT	LAD_12	4	194	46	ONT MinION	LSK108
L.N.176	AAGACTTATTCCAAACCGGTATGCAGGGGAG	LAD_03	8	356	48	ONT MinION	LSK108
L.N.176	AAGACTTCAATAGCGTGGATATACCCTACAC	LAD_08	1	244	7	ONT MinION	LSK108
L.N.176	AAGAGAACATACGATCGAATGCAGGACGGGA	LAD_09	2	434	8	ONT MinION	LSK108
L.N.176	AAGAGAACGGCAGAGAAAGCAGGATACTGTC	LAD_03	4	125	20	ONT MinION	LSK108
L.N.176	AAGAGAATGCCCGGCATCATGTAGTAACTCC	LAD_05	1	23	6	ONT MinION	LSK108
L.N.176	AAGAGACAGCCTACAAAGAAAAAATTTGCAC	LAD_12	1	416	1	ONT MinION	LSK108
L.N.176	AAGAGACTAAGGCCTTTCGTAATATGAATCT	LAD_11	4	290	36	ONT MinION	LSK108
L.N.176	AAGAGAGAAAGTTGTTCAGGTCGATTTTTGA	LAD_12	4	225	12	ONT MinION	LSK108
L.N.176	AAGAGAGCTGGTGACGACACGACGCAGTAGG	LAD_11	1	206	3	ONT MinION	LSK108
L.N.176	AAGAGAGGTGATAATTTTGCCAACTGCGCGA	LAD_03	8	21	59	ONT MinION	LSK108
L.N.176	AAGAGAGTGTATTCAATTTGATAAGGGGAAC	LAD_12	8	32	54	ONT MinION	LSK108
L.N.176	AAGAGATACCACTTATTTAAGATACTAGTAG	LAD_16	1	398	5	ONT MinION	LSK108
L.N.176	AAGAGCAAACTTACGTCATGTATCGAAGAAA	LAD_03	4	359	39	ONT MinION	LSK108
L.N.176	AAGAGCCTCAGAAAGAAAGAGTTTGAGTTAA	LAD_03	4	330	34	ONT MinION	LSK108
L.N.176	AAGAGGGATATAGTCTATTAAAGATTTCGTC	LAD_15	4	126	24	ONT MinION	LSK108
L.N.176	AAGAGGGTACAAGTCAAGTGAATTTAACGTC	LAD_16	2	41	13	ONT MinION	LSK108
L.N.176	AAGAGGTCGATGTCAGGAGATACTTACGCTT	LAD_02	1	329	5	ONT MinION	LSK108
L.N.176	AAGAGGTCTACTCTTTTTGATTATGATAAAC	LAD_17	8	366	20	ONT MinION	LSK108
L.N.176	AAGAGGTGGTAATGAAAGATAACAGACATAA	LAD_08	4	527	36	ONT MinION	LSK108
L.N.176	AAGAGGTTATATCATACAACATCTATTGGTG	LAD_08	4	429	43	ONT MinION	LSK108
L.N.176	AAGAGGTTTAAGAAACCGGTTCTAGTAGCCT	LAD_12	2	109	17	ONT MinION	LSK108
L.N.176	AAGAGTAAATTGGCGACAGTGATTTAAATGT	LAD_03	8	553	106	ONT MinION	LSK108
L.N.176	AAGAGTAAGATCGGGCCTGTAGATCACTGGT	LAD_06	2	206	11	ONT MinION	LSK108
L.N.176	AAGAGTAGTGTACTTCTTTAGAACGTATTGT	LAD_02	2	40	11	ONT MinION	LSK108
L.N.176	AAGAGTATGTGTGATTAGCTCTAAGACTCAA	LAD_14	4	434	19	ONT MinION	LSK108
L.N.176	AAGAGTCGGTCAAGGCGGGAATTAGGGTACT	LAD_16	1	150	6	ONT MinION	LSK108
L.N.176	AAGAGTCGTCGCAGAAGTTATCCGTTTTCCG	LAD_02	4	149	43	ONT MinION	LSK108
L.N.176	AAGAGTGAGATCTTCAGCGAGGCAGCTTGAG	LAD_10	1	403	2	ONT MinION	LSK108
L.N.176	AAGAGTTTCATCAAAGCGCCTGTACAGGAGT	LAD_02	2	139	12	ONT MinION	LSK108
L.N.176	AAGAGTTTGAGTTAAGAGCAAACTTACGTCA	LAD_03	4	346	38	ONT MinION	LSK108
L.N.176	AAGATAAATCACTCTTGACAACAACCAACTA	LAD_11	1	356	7	ONT MinION	LSK108
L.N.176	AAGATAAATTTTTAACTTACGGATCGACCAG	LAD_12	8	249	2	ONT MinION	LSK108
L.N.176	AAGATAACAGACATAATCACTTTTTGTCAAG	LAD_08	4	542	13	ONT MinION	LSK108
L.N.176	AAGATAAGATGTGACACTCAGCAGTAGGCAA	LAD_11	4	202	38	ONT MinION	LSK108
L.N.176	AAGATAAGCGCCTGAACTTTAGACGCCAACA	LAD_10	1	103	7	ONT MinION	LSK108
L.N.176	AAGATAATGTATATCGTCCTTGTTTATTAAC	LAD_15	1	200	24	ONT MinION	LSK108
L.N.176	AAGATACAAACCAACGGATCAGAAATATATT	LAD_08	8	315	62	ONT MinION	LSK108
L.N.176	AAGATACCACATATCTAATATATCAATAATG	LAD_17	1	376	10	ONT MinION	LSK108
L.N.176	AAGATACGATGGCATAGCGCATCTGTAGATA	LAD_10	1	160	13	ONT MinION	LSK108
L.N.176	AAGATACTAGTAGAACTTTAGCGAGGCTTAG	LAD_16	1	416	3	ONT MinION	LSK108
L.N.176	AAGATACTTATGCCAAGCATTCGTTATAGAC	LAD_12	2	380	27	ONT MinION	LSK108
L.N.176	AAGATAGACTCACTGTTATTAGACGGATTAA	LAD_15	2	286	16	ONT MinION	LSK108
L.N.176	AAGATATAAGATGCATTCTACTCGGAGACAA	LAD_16	2	391	10	ONT MinION	LSK108
L.N.176	AAGATATAATTTTAATTTTGTTCACATTCCT	LAD_03	1	291	11	ONT MinION	LSK108
L.N.176	AAGATATACCACGCTGTTGATACTTCCTACT	LAD_10	8	23	66	ONT MinION	LSK108
L.N.176	AAGATATATATATTAATCTAACTAGAGGGTC	LAD_16	1	448	9	ONT MinION	LSK108
L.N.176	AAGATATCATCTGATGACACGCAAAAGACAT	LAD_12	8	497	48	ONT MinION	LSK108
L.N.176	AAGATATTATGCTGTAAAAATCCGACCTAGT	LAD_02	2	434	7	ONT MinION	LSK108
L.N.176	AAGATATTTCCCCAAGGACGCGGTGCTGTTC	LAD_12	1	385	11	ONT MinION	LSK108
L.N.176	AAGATCAACAGATACAACGATAAAGGGTCCG	LAD_09	1	147	9	ONT MinION	LSK108
L.N.176	AAGATCCAGATATCGCGCTGTTATGCGTCGG	LAD_14	1	223	14	ONT MinION	LSK108
L.N.176	AAGATCCCCAAGTAATGGGGAGCGCCACAAA	LAD_13	4	56	8	ONT MinION	LSK108
L.N.176	AAGATCGAGTCGGCTGATGAAGAATATTTTG	LAD_11	8	79	71	ONT MinION	LSK108
L.N.176	AAGATCGGGCCTGTAGATCACTGGTATCGTC	LAD_06	2	212	17	ONT MinION	LSK108
L.N.176	AAGATCGTGCAATTGGGTACGTATATCACGG	LAD_17	2	9	13	ONT MinION	LSK108
L.N.176	AAGATCTATTCCAAGAGGGATATAGTCTATT	LAD_15	4	114	16	ONT MinION	LSK108
L.N.176	AAGATGACCGACAAGCCACCGAAGGTTATCA	LAD_14	8	203	78	ONT MinION	LSK108
L.N.176	AAGATGAGAGTAACAGCTCATGAGCAATTTA	LAD_06	8	67	66	ONT MinION	LSK108
L.N.176	AAGATGATCTGAGACTAAAGTATTGTGCTTA	LAD_09	2	526	19	ONT MinION	LSK108
L.N.176	AAGATGCATTCTACTCGGAGACAAATACTTA	LAD_16	2	398	7	ONT MinION	LSK108
L.N.176	AAGATGCCCAGAAATGTAATACTGAACTCCC	LAD_13	1	371	6	ONT MinION	LSK108
L.N.176	AAGATGCTTGTTTTTACAAACCCCATCTATT	LAD_16	8	538	11	ONT MinION	LSK108
L.N.176	AAGATGGCCGTTATTCTTTAATGGGGTCAAC	LAD_02	8	181	60	ONT MinION	LSK108
L.N.176	AAGATGGTGTTTTGCAGTATGGCAATTTCTA	LAD_03	8	502	95	ONT MinION	LSK108
L.N.176	AAGATGTGACACTCAGCAGTAGGCAAGGCGA	LAD_11	4	207	35	ONT MinION	LSK108
L.N.176	AAGATGTGGCTAAAATACCTTCATTGTGACT	LAD_14	1	34	6	ONT MinION	LSK108
L.N.176	AAGATGTTCAGAATAATGAAGGAGCTTGTCC	LAD_02	1	360	7	ONT MinION	LSK108
L.N.176	AAGATTAATGTAACATAGGCACGTCGTATCA	LAD_10	1	549	9	ONT MinION	LSK108
L.N.176	AAGATTAGCAAAGTTAGACGGGGTGCGGAGG	LAD_02	2	190	6	ONT MinION	LSK108
L.N.176	AAGATTAGCCCACTCCTCTTATGGGTTAACG	LAD_17	8	458	28	ONT MinION	LSK108
L.N.176	AAGATTATATTTATTATTGGACTATTTATTA	LAD_05	8	231	78	ONT MinION	LSK108
L.N.176	AAGATTATGAAGTCATGGTATTTTGTGCATA	LAD_12	2	211	19	ONT MinION	LSK108
L.N.176	AAGATTATTTCAATTTTAGGGAATTAGATGC	LAD_16	2	204	15	ONT MinION	LSK108
L.N.176	AAGATTCGTCTCATGTTTATAAATTCACTGG	LAD_02	2	475	10	ONT MinION	LSK108
L.N.176	AAGATTGGAAATAGTTGGGTGAGAACATGTG	LAD_02	4	513	36	ONT MinION	LSK108
L.N.176	AAGATTGGAAGAATGAGTCGAAATGTTAAAT	LAD_15	1	519	19	ONT MinION	LSK108
L.N.176	AAGATTGGGAGCATAAGGAGCATTGCGCTAA	LAD_05	2	246	10	ONT MinION	LSK108
L.N.176	AAGATTTAAGCGGTCGCTTTAAAGCGTGCAT	LAD_14	8	493	56	ONT MinION	LSK108
L.N.176	AAGATTTACATATTTTCGTCCATTGCATTTA	LAD_13	2	240	14	ONT MinION	LSK108
L.N.176	AAGATTTCGTCTACTAACTTTCGACGTAATC	LAD_15	4	146	47	ONT MinION	LSK108
L.N.176	AAGATTTTTTATACTCTTTGATCACAAAAAC	LAD_15	1	235	3	ONT MinION	LSK108
L.N.176	AAGCAAAGAAACATTGGCGTCCGATAAATCA	LAD_03	2	531	20	ONT MinION	LSK108
L.N.176	AAGCAAAGCAATATCATGTACTTCCTGTAAT	LAD_15	4	420	44	ONT MinION	LSK108
L.N.176	AAGCAAGATACAAACCAACGGATCAGAAATA	LAD_08	8	311	54	ONT MinION	LSK108
L.N.176	AAGCAATAAAAGGCGGGTTAAAACAAATGAA	LAD_09	2	119	9	ONT MinION	LSK108
L.N.176	AAGCAATAATGTGACAATCCATAAGTGAACT	LAD_03	4	547	18	ONT MinION	LSK108
L.N.176	AAGCAATTAAGTGATATACTTCGGGTGTTTA	LAD_17	8	221	23	ONT MinION	LSK108
L.N.176	AAGCACAAATCCACCGCAACTACCTCGCAAG	LAD_16	4	67	15	ONT MinION	LSK108
L.N.176	AAGCACAGCTGTTAAGCCGACTATACAACAT	LAD_02	4	241	38	ONT MinION	LSK108
L.N.176	AAGCACGTAAACCGATTTTAAAATTCGTGCT	LAD_15	2	446	22	ONT MinION	LSK108
L.N.176	AAGCACTTAGCGACAGTCACGAAGATAAATC	LAD_11	1	335	11	ONT MinION	LSK108
L.N.176	AAGCAGAATCAGTCACGAAAAGGTTAGTAGC	LAD_14	2	26	15	ONT MinION	LSK108
L.N.176	AAGCAGATGTTAGGACAATCACTAATTTCTA	LAD_10	4	540	35	ONT MinION	LSK108
L.N.176	AAGCAGATTCAGAGCAATTCTAAAAGACATG	LAD_12	1	449	6	ONT MinION	LSK108
L.N.176	AAGCAGCGTGGTCCGACACCTAGCATTAGAT	LAD_16	4	445	24	ONT MinION	LSK108
L.N.176	AAGCAGGATACTGTCTACCTTAATTCTACTT	LAD_03	4	141	20	ONT MinION	LSK108
L.N.176	AAGCAGGTATATCGTTCCAGAGAGGGTGGAG	LAD_06	4	448	14	ONT MinION	LSK108
L.N.176	AAGCAGTAGGCTGTTTAGTAATCAAAATAGA	LAD_12	1	238	16	ONT MinION	LSK108
L.N.176	AAGCAGTTACCGATTAATCGAGCTAGGTCAA	LAD_10	2	217	13	ONT MinION	LSK108
L.N.176	AAGCATAATTGGGACTGACATTAGTTCAGAT	LAD_13	2	481	10	ONT MinION	LSK108
L.N.176	AAGCATCAATTTATTATAATAGGGTGATAAT	LAD_09	1	559	17	ONT MinION	LSK108
L.N.176	AAGCATCACGTCACTGTCCATAGCTAAGAGT	LAD_17	1	539	8	ONT MinION	LSK108
L.N.176	AAGCATGGATCACATTGTCTGCAAACCACCC	LAD_10	1	315	5	ONT MinION	LSK108
L.N.176	AAGCATGTCAACCGATTCGAACGGGTTATAC	LAD_14	2	140	17	ONT MinION	LSK108
L.N.176	AAGCATTACGCGAGTTAATCTCATAGACTGT	LAD_11	2	568	7	ONT MinION	LSK108
L.N.176	AAGCATTAGATTTAAGAACACGGATCTATGG	LAD_12	2	282	17	ONT MinION	LSK108
L.N.176	AAGCATTCAGAAGTTATACCACTTAGTCACC	LAD_09	8	530	55	ONT MinION	LSK108
L.N.176	AAGCATTCGTTATAGACAGGTCTTTGCGTCA	LAD_12	2	394	18	ONT MinION	LSK108
L.N.176	AAGCATTGCCTTAGCCTGACAGACCCACCCC	LAD_17	4	54	22	ONT MinION	LSK108
L.N.176	AAGCATTTACCTTAGATTTTGCAAGGTCACA	LAD_02	4	28	26	ONT MinION	LSK108
L.N.176	AAGCATTTGGTCTACTGTACGACGGTGCGGA	LAD_08	8	128	62	ONT MinION	LSK108
L.N.176	AAGCCAATCTCCTGTATTCAGGGTTGGCAAG	LAD_02	1	423	2	ONT MinION	LSK108
L.N.176	AAGCCACCGAAGGTTATCAATCTGCAAAGGC	LAD_14	8	215	57	ONT MinION	LSK108
L.N.176	AAGCCATCAGGGAGCACGTGCCCCAGTCCAG	LAD_05	8	505	22	ONT MinION	LSK108
L.N.176	AAGCCATGAACCGCCAGGAAACGACACACCA	LAD_05	2	504	2	ONT MinION	LSK108
L.N.176	AAGCCATGTTGCCCAGAATCGAATCGAACGA	LAD_05	1	507	5	ONT MinION	LSK108
L.N.176	AAGCCATTATAAGTACTGGCAGTCGTTGTTC	LAD_02	8	41	64	ONT MinION	LSK108
L.N.176	AAGCCCAATGACGGCAGTTGCAAACCTCCAG	LAD_16	1	210	6	ONT MinION	LSK108
L.N.176	AAGCCCATACTTTTTGGCTTCTTCCCACTTG	LAD_15	8	12	18	ONT MinION	LSK108
L.N.176	AAGCCCGTTTCCGCACGCATACGGTTCATGT	LAD_08	1	83	7	ONT MinION	LSK108
L.N.176	AAGCCCTGTTAGAAGGGAGCGCTTAATATGA	LAD_13	4	456	18	ONT MinION	LSK108
L.N.176	AAGCCGAAATCCTAAGTTCCAAATGAATATC	LAD_05	2	284	7	ONT MinION	LSK108
L.N.176	AAGCCGAACATTGTGATTGGCTACTAATGTC	LAD_14	4	553	40	ONT MinION	LSK108
L.N.176	AAGCCGACTATACAACATATGCACGTGTTGC	LAD_02	4	254	49	ONT MinION	LSK108
L.N.176	AAGCCGATTGATAGCCCTATATCAGTCGAAG	LAD_12	4	519	30	ONT MinION	LSK108
L.N.176	AAGCCGTCCGCGAGTCTGATGGGTTTAAGGT	LAD_16	2	475	20	ONT MinION	LSK108
L.N.176	AAGCCTACCTCATAACATCTTACAAAGTAGA	LAD_12	1	80	11	ONT MinION	LSK108
L.N.176	AAGCCTCTCTGGTATCGGCTCAGTCGAGTTA	LAD_12	8	541	52	ONT MinION	LSK108
L.N.176	AAGCCTTCATCCTTCCCAGATCGAACTCTTA	LAD_02	4	290	29	ONT MinION	LSK108
L.N.176	AAGCGAACTAGCTATTGCAAGATTAATGTAA	LAD_10	1	531	11	ONT MinION	LSK108
L.N.176	AAGCGAACTTTAGAAACGCGGTAACAAGTAT	LAD_15	2	17	25	ONT MinION	LSK108
L.N.176	AAGCGAAGACGTTAGTACCAACCTATACTTG	LAD_10	2	569	13	ONT MinION	LSK108
L.N.176	AAGCGAAGCACAAATCCACCGCAACTACCTC	LAD_16	4	62	17	ONT MinION	LSK108
L.N.176	AAGCGACCCCTTTAACAATCATAAGTATGAT	LAD_11	8	253	48	ONT MinION	LSK108
L.N.176	AAGCGATCACTAGGATTATTTTCAAGTCATA	LAD_11	8	333	56	ONT MinION	LSK108
L.N.176	AAGCGATCGACCTGAACCTACACGGTCTATA	LAD_11	4	36	44	ONT MinION	LSK108
L.N.176	AAGCGATGACGAGATTAACGAATAAGCGGAT	LAD_16	8	432	79	ONT MinION	LSK108
L.N.176	AAGCGATTCAGTGCAGCGGTGTCTCAGCTAT	LAD_12	8	95	66	ONT MinION	LSK108
L.N.176	AAGCGCAACCAAACTTCGAAATAGTGCTTGC	LAD_02	4	427	33	ONT MinION	LSK108
L.N.176	AAGCGCCGACCTTCGATTCTTTTAGGTGCTC	LAD_13	2	310	6	ONT MinION	LSK108
L.N.176	AAGCGCCGTCCCTCATAAATATTTCGATATC	LAD_06	1	525	7	ONT MinION	LSK108
L.N.176	AAGCGCCTGAACTTTAGACGCCAACATGTCC	LAD_10	1	108	7	ONT MinION	LSK108
L.N.176	AAGCGCCTGTACAGGAGTCGTTTAATTCCGC	LAD_02	2	152	16	ONT MinION	LSK108
L.N.176	AAGCGCGTCCCTCACTTATAGTTTTCACCAT	LAD_08	2	135	11	ONT MinION	LSK108
L.N.176	AAGCGCGTTATTAAAATCCTCATCTAATTGT	LAD_15	1	287	15	ONT MinION	LSK108
L.N.176	AAGCGCTATTCGATTCATGTAGTTGCCCGGT	LAD_13	1	63	5	ONT MinION	LSK108
L.N.176	AAGCGCTGCAACCTCGAAGTTCCTCGGTCAC	LAD_13	1	511	4	ONT MinION	LSK108
L.N.176	AAGCGCTTCAGTTGTGGTCCTAGTGTGGCCA	LAD_09	4	411	26	ONT MinION	LSK108
L.N.176	AAGCGGACATAGAGATTCCCGTCACTACGAG	LAD_11	1	556	3	ONT MinION	LSK108
L.N.176	AAGCGGAGAAACGATCCTTCGAACATTCTGA	LAD_02	8	212	52	ONT MinION	LSK108
L.N.176	AAGCGGATAAGGGAGGGCTACCTCTTAACTT	LAD_16	8	295	15	ONT MinION	LSK108
L.N.176	AAGCGGATCTACCCAATCACCAATGTGAACG	LAD_16	8	455	49	ONT MinION	LSK108
L.N.176	AAGCGGATTAAAAATTATTATGAATCATGCA	LAD_16	8	60	47	ONT MinION	LSK108
L.N.176	AAGCGGCAAAACTTGAGAACAGCCAGATTTA	LAD_09	1	284	7	ONT MinION	LSK108
L.N.176	AAGCGGCTTCGCGCGAACGACACACAATTAT	LAD_12	4	452	25	ONT MinION	LSK108
L.N.176	AAGCGGTCGCTTTAAAGCGTGCATTAAGAAA	LAD_14	8	500	65	ONT MinION	LSK108
L.N.176	AAGCGGTTTATATAAGCGAAGACGTTAGTAC	LAD_10	2	556	16	ONT MinION	LSK108
L.N.176	AAGCGTACATGTTTACATTTATGGCAAAATG	LAD_15	4	480	51	ONT MinION	LSK108
L.N.176	AAGCGTCTTTATAGTATCGATAGCAGGCAGA	LAD_11	8	126	88	ONT MinION	LSK108
L.N.176	AAGCGTGCATTAAGAAAGACAGCGCAAAATT	LAD_14	8	514	60	ONT MinION	LSK108
L.N.176	AAGCGTGTGAAATAAAAGGTTACCGTGGCTA	LAD_15	8	484	60	ONT MinION	LSK108
L.N.176	AAGCGTTATATTCTGTAAAATAAGGGACGCT	LAD_14	8	440	43	ONT MinION	LSK108
L.N.176	AAGCGTTTTATGTAATTAGAGTAACGGTTGG	LAD_10	4	495	31	ONT MinION	LSK108
L.N.176	AAGCTAACTTGTGCAGGAGGGACATCTTTTA	LAD_06	1	106	6	ONT MinION	LSK108
L.N.176	AAGCTAGCGTATCACCTGAACAGGTAGGTCA	LAD_03	1	462	9	ONT MinION	LSK108
L.N.176	AAGCTAGGCACGATCGCTTAATCAATTGACA	LAD_12	2	167	18	ONT MinION	LSK108
L.N.176	AAGCTATAATCATGTTGAGAACAAAAAAGCA	LAD_09	1	533	2	ONT MinION	LSK108
L.N.176	AAGCTATAATGCGATTTAAGATCGACTAACT	LAD_16	8	198	52	ONT MinION	LSK108
L.N.176	AAGCTATCCCAATACCATTAAAACATCATGT	LAD_12	1	508	17	ONT MinION	LSK108
L.N.176	AAGCTATCGACATAGGTCTATGTTATGACAC	LAD_12	2	534	29	ONT MinION	LSK108
L.N.176	AAGCTATGACAATAGGTATCGTATCACTTTA	LAD_15	4	6	29	ONT MinION	LSK108
L.N.176	AAGCTCACAAGCATTAGATTTAAGAACACGG	LAD_12	2	274	26	ONT MinION	LSK108
L.N.176	AAGCTCCTTGAGCAGTACATGTAGCTCAACA	LAD_02	1	281	4	ONT MinION	LSK108
L.N.176	AAGCTCGCTAGGGCAGACGGTCCTACCTGCT	LAD_09	8	565	31	ONT MinION	LSK108
L.N.176	AAGCTCGTTTCTCTTCCCAGCGTGAGGGTCT	LAD_13	8	334	46	ONT MinION	LSK108
L.N.176	AAGCTCTACTTCCAAGTGCAGTAGTACGATC	LAD_17	8	108	53	ONT MinION	LSK108
L.N.176	AAGCTCTATACCGGGGGGAATTATATTTTAT	LAD_17	8	335	1	ONT MinION	LSK108
L.N.176	AAGCTGAATTTAGGTGAAATGCATTACCTTC	LAD_10	8	452	67	ONT MinION	LSK108
L.N.176	AAGCTGCAAACTTATCCACGGATCTAAGATA	LAD_12	8	224	46	ONT MinION	LSK108
L.N.176	AAGCTGGATCTATTAACGAGGGTCCTAGTGA	LAD_14	8	549	18	ONT MinION	LSK108
L.N.176	AAGCTGGCTTATTAAAGTTCGTGATTCATGC	LAD_14	2	99	26	ONT MinION	LSK108
L.N.176	AAGCTGTAAACAGAATTAAAATTCTCGATAG	LAD_12	8	291	48	ONT MinION	LSK108
L.N.176	AAGCTGTGATAGCATACAACGTGCTTAGGCA	LAD_14	4	149	10	ONT MinION	LSK108
L.N.176	AAGCTGTTATATATAGTGAGTCTACAATCTA	LAD_14	2	354	13	ONT MinION	LSK108
L.N.176	AAGGAAAGTATTCTTCGATATGTGGATTGTA	LAD_17	1	487	7	ONT MinION	LSK108
L.N.176	AAGGAAATAGTATTTGTGTATTTCTCAAACA	LAD_13	4	143	31	ONT MinION	LSK108
L.N.176	AAGGAAATGTTCGAAATCCTTCCAGAACTAG	LAD_06	2	119	12	ONT MinION	LSK108
L.N.176	AAGGAACGAGAAACACATTCACCATCTTGAG	LAD_15	4	233	36	ONT MinION	LSK108
L.N.176	AAGGAAGTCTGGTTATAGGTGATCAACATCA	LAD_11	4	469	57	ONT MinION	LSK108
L.N.176	AAGGAAGTGATGGCGGAAATAGCGTTAGATG	LAD_09	1	8	16	ONT MinION	LSK108
L.N.176	AAGGAATACGTCCACGTCAGCGGCAATCGAT	LAD_02	8	517	46	ONT MinION	LSK108
L.N.176	AAGGAATAGATACAAAAGAAGTAATGCTCCC	LAD_06	4	218	12	ONT MinION	LSK108
L.N.176	AAGGAATTTCGCGAACATTTCCATGTCAATA	LAD_11	2	36	16	ONT MinION	LSK108
L.N.176	AAGGACAAGACCTATAATGTGAGCCGAGCAT	LAD_14	1	326	7	ONT MinION	LSK108
L.N.176	AAGGACATCACCGGGCTACAGTCTGAAGTTA	LAD_16	4	324	32	ONT MinION	LSK108
L.N.176	AAGGACCAAGGCCGAGATGAGAGTCGATGGA	LAD_02	4	65	29	ONT MinION	LSK108
L.N.176	AAGGACGAAGCGATCACTAGGATTATTTTCA	LAD_11	8	326	49	ONT MinION	LSK108
L.N.176	AAGGACGAGTTATTAGTATTACCCTCAATAT	LAD_14	1	174	10	ONT MinION	LSK108
L.N.176	AAGGACGCGGTGCTGTTCAAGAGACAGCCTA	LAD_12	1	398	6	ONT MinION	LSK108
L.N.176	AAGGACGCTATCATAGGCTCCTGGCGATGCT	LAD_06	8	235	3	ONT MinION	LSK108
L.N.176	AAGGACGTCTACAGTCGCCAGTGGCAGTACT	LAD_13	1	298	9	ONT MinION	LSK108
L.N.176	AAGGACTATATCACGCAATGGTTTCTATAAG	LAD_13	1	219	2	ONT MinION	LSK108
L.N.176	AAGGAGCATTGCGCTAAAAACTTAAAGCCGA	LAD_05	2	260	5	ONT MinION	LSK108
L.N.176	AAGGAGCCACTTACATCTCCAATTCTAGGTA	LAD_14	2	431	4	ONT MinION	LSK108
L.N.176	AAGGAGCTGCACTGAATTATGAAAGTTGTCC	LAD_05	1	562	3	ONT MinION	LSK108
L.N.176	AAGGAGCTTGTCCTAATGTATATCGCGCAGC	LAD_02	1	378	3	ONT MinION	LSK108
L.N.176	AAGGAGCTTTCTGTTGCCTGACACTTTGCTA	LAD_02	1	451	3	ONT MinION	LSK108
L.N.176	AAGGAGGAGATAGGGCACTCGTTCGTTCTAA	LAD_16	2	522	9	ONT MinION	LSK108
L.N.176	AAGGAGTATAACGAGATTCCTCCGTTCTACC	LAD_17	4	371	22	ONT MinION	LSK108
L.N.176	AAGGAGTGCTTACTCCTTATTATTTATCCGT	LAD_05	4	548	18	ONT MinION	LSK108
L.N.176	AAGGAGTGTAAAATAACACACGAGACTGTTG	LAD_15	1	392	10	ONT MinION	LSK108
L.N.176	AAGGATACATAATGTTTTTATTAGTGATAAT	LAD_15	8	403	71	ONT MinION	LSK108
L.N.176	AAGGATATTATGCTTCCTTCAAATCTGAACA	LAD_03	8	293	108	ONT MinION	LSK108
L.N.176	AAGGATATTTATATCAAATGGTACTTGTTTA	LAD_10	1	494	6	ONT MinION	LSK108
L.N.176	AAGGATCAGTTAGAAAGCATTTTACGCGACA	LAD_14	2	558	9	ONT MinION	LSK108
L.N.176	AAGGATTGTAGAGAGTGTATTGCGATGTTAC	LAD_11	1	494	1	ONT MinION	LSK108
L.N.176	AAGGCAAAGTAGAGCGGTGCTGGCAAAGAAT	LAD_15	2	141	21	ONT MinION	LSK108
L.N.176	AAGGCAAATCTACAACGGATTGCGAGTTTCG	LAD_05	4	480	31	ONT MinION	LSK108
L.N.176	AAGGCAAGCAAAGAAACATTGGCGTCCGATA	LAD_03	2	526	25	ONT MinION	LSK108
L.N.176	AAGGCACCCGAACAGAGCGACTATGAAGTCG	LAD_14	8	141	29	ONT MinION	LSK108
L.N.176	AAGGCACTATCCGCCTCTAAAAATCGCACTA	LAD_06	4	44	23	ONT MinION	LSK108
L.N.176	AAGGCAGTTCCGTGCTTTGGTTTTGGATTAT	LAD_14	2	61	15	ONT MinION	LSK108
L.N.176	AAGGCATATTTATTGCAAACTATTTAAGTCA	LAD_05	1	124	3	ONT MinION	LSK108
L.N.176	AAGGCATGATACGAAACTATCTGGCCAACAT	LAD_06	2	435	19	ONT MinION	LSK108
L.N.176	AAGGCATGTATACGAGTCAGACTGTATAAAT	LAD_16	4	374	27	ONT MinION	LSK108
L.N.176	AAGGCCGAGATGAGAGTCGATGGAGATTCGA	LAD_02	4	72	46	ONT MinION	LSK108
L.N.176	AAGGCCGTCGATCCGTGTATTAATACGCGAG	LAD_15	2	509	10	ONT MinION	LSK108
L.N.176	AAGGCCTCCTTGCTTACGGTAACGACTACAC	LAD_16	2	237	10	ONT MinION	LSK108
L.N.176	AAGGCGAAAGTTTATGCTAAAATAAGCCCAA	LAD_16	1	187	6	ONT MinION	LSK108
L.N.176	AAGGCGAGTCAGAAACGAAGTTAAGGTAGAT	LAD_11	4	231	42	ONT MinION	LSK108
L.N.176	AAGGCGGCCAAAATTAAGAATAAGTTCTAAT	LAD_14	8	241	62	ONT MinION	LSK108
L.N.176	AAGGCGGGAATTAGGGTACTGGGCCAAAGGC	LAD_16	1	161	7	ONT MinION	LSK108
L.N.176	AAGGCGGGTTAAAACAAATGAAGGGTTACTG	LAD_09	2	128	20	ONT MinION	LSK108
L.N.176	AAGGCGTCTCATCGATACACTGCTCATGAAC	LAD_12	2	459	28	ONT MinION	LSK108
L.N.176	AAGGCTAGAGTATGATGACGGTTTAAAGCGA	LAD_12	8	70	63	ONT MinION	LSK108
L.N.176	AAGGCTATGTGGGATCTCCATTCTCCATAAG	LAD_13	2	4	10	ONT MinION	LSK108
L.N.176	AAGGCTGTGACCTAATATCCAGTCCAAATCG	LAD_11	4	376	23	ONT MinION	LSK108
L.N.176	AAGGGAACTCCTAATTCACTTTGTTTAGAGG	LAD_02	1	139	3	ONT MinION	LSK108
L.N.176	AAGGGACGCTTTTGGTTGAGCACTCCTGTTG	LAD_14	8	461	34	ONT MinION	LSK108
L.N.176	AAGGGAGCGCTTAATATGAAATCTAACGGCC	LAD_13	4	468	19	ONT MinION	LSK108
L.N.176	AAGGGAGGGATACGAAAATTCATTCTTAACT	LAD_15	8	370	57	ONT MinION	LSK108
L.N.176	AAGGGAGGGCTACCTCTTAACTTGCGAAGGG	LAD_16	8	303	12	ONT MinION	LSK108
L.N.176	AAGGGATACCATACCAAGGTTCTATTTACGA	LAD_12	1	304	15	ONT MinION	LSK108
L.N.176	AAGGGATCTCTTTATGACAGAAGCGGCTTCG	LAD_12	4	432	10	ONT MinION	LSK108
L.N.176	AAGGGCAGAAATCAAGATTATTTCAATTTTA	LAD_16	2	191	17	ONT MinION	LSK108
L.N.176	AAGGGCGGCCTCTATGTGTATGTTCCATATC	LAD_15	8	325	26	ONT MinION	LSK108
L.N.176	AAGGGCTAGTTCCTGCACTTTCCCCCATAAA	LAD_10	8	558	13	ONT MinION	LSK108
L.N.176	AAGGGCTATAATTAGTGGCAACTGCGTCCCC	LAD_13	4	521	20	ONT MinION	LSK108
L.N.176	AAGGGGAACAATCAAAAAGGCTAGAGTATGA	LAD_12	8	54	18	ONT MinION	LSK108
L.N.176	AAGGGGAATATACCGAATACAGAGTCATACT	LAD_14	2	186	11	ONT MinION	LSK108
L.N.176	AAGGGGAGGTATTCTTGATCTTACGAACTGC	LAD_03	2	235	5	ONT MinION	LSK108
L.N.176	AAGGGGAGTCGTGGTCTATGTGCTCGCCTTA	LAD_03	1	410	3	ONT MinION	LSK108
L.N.176	AAGGGGGCTTCATCGAACATCGGTCTCTAAT	LAD_17	2	476	9	ONT MinION	LSK108
L.N.176	AAGGGGTGTATTGTGTCTGGAATTTTTTGGC	LAD_17	1	427	2	ONT MinION	LSK108
L.N.176	AAGGGGTTAACTAACAGTCCTTGAAGCCGAA	LAD_14	4	530	17	ONT MinION	LSK108
L.N.176	AAGGGGTTTCTACCCTTCGTAGTTTTGCTAT	LAD_03	2	118	9	ONT MinION	LSK108
L.N.176	AAGGGTAAGATACCACATATCTAATATATCA	LAD_17	1	370	7	ONT MinION	LSK108
L.N.176	AAGGGTCCAGCTATCTCGATTGGAGTAAATA	LAD_16	8	329	40	ONT MinION	LSK108
L.N.176	AAGGGTCCGGAATAGGGGCCGGCAGTAATGA	LAD_09	1	169	2	ONT MinION	LSK108
L.N.176	AAGGGTGACAGGTTTCGCATGTATACATCTA	LAD_08	1	373	5	ONT MinION	LSK108
L.N.176	AAGGGTTAATTTTAATCTTTAACAGTGAAAC	LAD_03	4	82	44	ONT MinION	LSK108
L.N.176	AAGGGTTACTGTGAATCTATATCAAGAACTC	LAD_09	2	148	26	ONT MinION	LSK108
L.N.176	AAGGGTTATCGCGTACTAGTGCATAGATAGA	LAD_08	1	464	10	ONT MinION	LSK108
L.N.176	AAGGGTTATTGCACACTGCGACACAAACCAT	LAD_17	1	225	10	ONT MinION	LSK108
L.N.176	AAGGTAATTCATTAGTCTTTGTTGTAGACTC	LAD_10	4	209	42	ONT MinION	LSK108
L.N.176	AAGGTAGAAGTCTTGTCAGCAATTGGTTTAC	LAD_08	1	501	9	ONT MinION	LSK108
L.N.176	AAGGTAGATACTTGTATACAGTAGTAGATAC	LAD_11	4	253	39	ONT MinION	LSK108
L.N.176	AAGGTATCTCATTGAATGTACCATATATCTC	LAD_15	2	345	29	ONT MinION	LSK108
L.N.176	AAGGTATTCCGTTTCCAACGCTTATAATAAG	LAD_11	4	174	67	ONT MinION	LSK108
L.N.176	AAGGTCACATACATCAAGGACCAAGGCCGAG	LAD_02	4	50	27	ONT MinION	LSK108
L.N.176	AAGGTCCTTTTATGTCTTTTGGTGCCAATAT	LAD_16	2	344	6	ONT MinION	LSK108
L.N.176	AAGGTCGCCTATTTAGTTAATATTCTGCACT	LAD_17	1	89	11	ONT MinION	LSK108
L.N.176	AAGGTCTTATATCTCCAGTCCACCATATGCC	LAD_03	2	311	29	ONT MinION	LSK108
L.N.176	AAGGTCTTTTAATTTGTATCACGACTAAAAG	LAD_02	1	7	4	ONT MinION	LSK108
L.N.176	AAGGTGATTCAATCCTTCATTTCATGCTAAC	LAD_02	1	207	10	ONT MinION	LSK108
L.N.176	AAGGTGCAATGATGTATTACCATAATTTACC	LAD_11	2	421	19	ONT MinION	LSK108
L.N.176	AAGGTGCATGAGGAATAAGGTAATTCATTAG	LAD_10	4	193	36	ONT MinION	LSK108
L.N.176	AAGGTGGCGTTCGAACAATTTTCAGCCAACT	LAD_15	8	47	84	ONT MinION	LSK108
L.N.176	AAGGTGTACTTCATACTAAATTCCTGTTTAT	LAD_12	4	31	28	ONT MinION	LSK108
L.N.176	AAGGTGTGAAAAAAGTCCCTTTGAGAACCAT	LAD_08	2	543	1	ONT MinION	LSK108
L.N.176	AAGGTTACCGTGGCTATTGCTTTCCTTAGAG	LAD_15	8	499	86	ONT MinION	LSK108
L.N.176	AAGGTTAGTAGCCCTCAAGGCAGTTCCGTGC	LAD_14	2	45	7	ONT MinION	LSK108
L.N.176	AAGGTTATCAATCTGCAAAGGCGGCCAAAAT	LAD_14	8	224	49	ONT MinION	LSK108
L.N.176	AAGGTTATCAATCTGCGATACAAGGAGGAGA	LAD_16	2	501	18	ONT MinION	LSK108
L.N.176	AAGGTTATTCAATCTCAATATGAGTATAAAT	LAD_15	8	123	82	ONT MinION	LSK108
L.N.176	AAGGTTCCATTGTCTACGGTTGAGGTTTAGC	LAD_16	4	490	33	ONT MinION	LSK108
L.N.176	AAGGTTCGGCTCGGGTGGAGTAATTGTGAAA	LAD_17	2	273	8	ONT MinION	LSK108
L.N.176	AAGGTTCTATTTACGATCTTCTGTCACCCAA	LAD_12	1	319	18	ONT MinION	LSK108
L.N.176	AAGGTTGTGTCGCCCGGGAGACACTTTTAAT	LAD_13	1	247	4	ONT MinION	LSK108
L.N.176	AAGGTTTGCGATTGTTGATTACTATTTTCCT	LAD_17	4	324	25	ONT MinION	LSK108
L.N.176	AAGGTTTTATATTCAGTCTACGCTTGGTTAT	LAD_09	4	79	36	ONT MinION	LSK108
L.N.176	AAGGTTTTCCGCATGATGCCAATGTCAAGAA	LAD_17	1	17	7	ONT MinION	LSK108
L.N.176	AAGGTTTTGCAGGATGTCATGTCGAGTCGTC	LAD_05	2	540	15	ONT MinION	LSK108
L.N.176	AAGTAAACCCACGTATAAATCTTATGCCATT	LAD_13	8	510	53	ONT MinION	LSK108
L.N.176	AAGTAAAGGTTTTATATTCAGTCTACGCTTG	LAD_09	4	74	26	ONT MinION	LSK108
L.N.176	AAGTAACCTGGTATTAGGGTATAATTCACTC	LAD_15	8	205	1	ONT MinION	LSK108
L.N.176	AAGTAAGGAAAGTATTCTTCGATATGTGGAT	LAD_17	1	483	6	ONT MinION	LSK108
L.N.176	AAGTAAGGTGGCGTTCGAACAATTTTCAGCC	LAD_15	8	43	55	ONT MinION	LSK108
L.N.176	AAGTAATAATACTGCACGAGAAGTAAACCCA	LAD_13	8	490	35	ONT MinION	LSK108
L.N.176	AAGTAATCGAGTTTATTGAATGTTGTGGACA	LAD_09	4	233	48	ONT MinION	LSK108
L.N.176	AAGTAATGCTCCCGTAACTTTGAGCCGGGGA	LAD_06	4	236	20	ONT MinION	LSK108
L.N.176	AAGTAATGGGGAGCGCCACAAAAACGTGCAT	LAD_13	4	65	6	ONT MinION	LSK108
L.N.176	AAGTACAAATGTGTGGTAAATCATGACCGAG	LAD_02	4	115	31	ONT MinION	LSK108
L.N.176	AAGTACACGAGTAGTCCAGATCTGCGTCGTG	LAD_15	4	324	5	ONT MinION	LSK108
L.N.176	AAGTACCATCGTTGGACATTAACTCAAGAGA	LAD_08	4	570	24	ONT MinION	LSK108
L.N.176	AAGTACGCGGTAGGTCACATCTCTAAATTAG	LAD_13	4	17	21	ONT MinION	LSK108
L.N.176	AAGTACGGGCGAGTTTAATTGGTCATTGTGT	LAD_06	8	106	98	ONT MinION	LSK108
L.N.176	AAGTACTAGGATTAAAAACATCAATTTTGCA	LAD_10	2	252	3	ONT MinION	LSK108
L.N.176	AAGTACTATTAGTGAGTTTCCTCTGATACAT	LAD_14	1	542	6	ONT MinION	LSK108
L.N.176	AAGTACTGGCAGTCGTTGTTCCTATATCTAG	LAD_02	8	51	49	ONT MinION	LSK108
L.N.176	AAGTAGAAGTTAGGTCCGAGTTGAAATAGCG	LAD_15	2	86	10	ONT MinION	LSK108
L.N.176	AAGTAGAATCTCCGAAAAGCTATCCCAATAC	LAD_12	1	492	10	ONT MinION	LSK108
L.N.176	AAGTAGAGCACGTAGCAAACTATAAACGCCA	LAD_03	4	409	40	ONT MinION	LSK108
L.N.176	AAGTAGAGCGGTGCTGGCAAAGAATCCTAAT	LAD_15	2	147	20	ONT MinION	LSK108
L.N.176	AAGTAGATCTACCAAATAATGAAAAGCCGTC	LAD_16	2	452	10	ONT MinION	LSK108
L.N.176	AAGTAGATGATAAATAAAATTGCTTCAAAAG	LAD_03	2	371	2	ONT MinION	LSK108
L.N.176	AAGTAGCATATACAATCTACGTATAGGAAGA	LAD_03	8	475	89	ONT MinION	LSK108
L.N.176	AAGTAGGGAACGAGGGTTATATCACAAGGTA	LAD_15	2	320	20	ONT MinION	LSK108
L.N.176	AAGTAGGTGATATGAGTCATGAGCAATATCG	LAD_12	4	337	46	ONT MinION	LSK108
L.N.176	AAGTAGGTTTAAAAATAAAGACACTTAATCA	LAD_09	8	44	33	ONT MinION	LSK108
L.N.176	AAGTAGTCGTGATAATCTTAATTTAACAAAC	LAD_05	1	401	10	ONT MinION	LSK108
L.N.176	AAGTAGTCTTGTTAACACGCATCTAATCTGC	LAD_14	4	389	38	ONT MinION	LSK108
L.N.176	AAGTATAATGACTCTGCTCGTTTAAGAGATA	LAD_16	1	375	6	ONT MinION	LSK108
L.N.176	AAGTATAGATGCATCTTCGAACCTTAATCGA	LAD_15	2	42	33	ONT MinION	LSK108
L.N.176	AAGTATAGGGTCTACGACGTTTAACGTAGTC	LAD_17	8	536	45	ONT MinION	LSK108
L.N.176	AAGTATCTATCACGCGTCTCAAAAACAATAT	LAD_15	2	250	13	ONT MinION	LSK108
L.N.176	AAGTATGATACTAAGACACTGCTCATGGGGG	LAD_11	8	275	26	ONT MinION	LSK108
L.N.176	AAGTATGTATGAGTATAGTAACGATGTGAAA	LAD_16	1	322	10	ONT MinION	LSK108
L.N.176	AAGTATGTGTAGTTGAACAAGCCATGTTGCC	LAD_05	1	489	8	ONT MinION	LSK108
L.N.176	AAGTATGTTCTCAACGAGCACTATACACCCA	LAD_13	2	360	3	ONT MinION	LSK108
L.N.176	AAGTATTCTTCGATATGTGGATTGTAACGCT	LAD_17	1	492	9	ONT MinION	LSK108
L.N.176	AAGTATTGTGCTTAAAACCTCCAGACAAACA	LAD_09	2	543	22	ONT MinION	LSK108
L.N.176	AAGTATTTTAATCTTCAGGTTCTTTTGTACG	LAD_16	4	95	13	ONT MinION	LSK108
L.N.176	AAGTCAAAAACAGCCATGCACATTGTTTAAG	LAD_06	2	324	4	ONT MinION	LSK108
L.N.176	AAGTCAAACTACCCTTTGTCAAACTCCTCCA	LAD_08	1	207	5	ONT MinION	LSK108
L.N.176	AAGTCAAAGGTTGCCGTCAGTTGGTTTTCGG	LAD_12	1	149	7	ONT MinION	LSK108
L.N.176	AAGTCAACTTAGTAATCCATAGACGCATTCC	LAD_12	8	334	70	ONT MinION	LSK108
L.N.176	AAGTCAAGTGAATTTAACGTCATACCCTATG	LAD_16	2	51	14	ONT MinION	LSK108
L.N.176	AAGTCAATTGGGGACCATTTTCATTTAGTGG	LAD_09	8	223	53	ONT MinION	LSK108
L.N.176	AAGTCACTAAAAGGGACCGCTGAGGAACCTA	LAD_14	1	407	5	ONT MinION	LSK108
L.N.176	AAGTCACTACATGGTCGGTATAGGACTAGCC	LAD_06	1	188	7	ONT MinION	LSK108
L.N.176	AAGTCAGTATGTTTGTGGCTTTCCGTAGGCG	LAD_09	1	70	9	ONT MinION	LSK108
L.N.176	AAGTCAGTTGAAAATGCCTACGAGACAATTG	LAD_16	4	528	25	ONT MinION	LSK108
L.N.176	AAGTCATACCTCAATAAGAATATGTGTTGTC	LAD_05	1	149	4	ONT MinION	LSK108
L.N.176	AAGTCATACGCCTATGGAACCGATCAAACCA	LAD_11	8	356	28	ONT MinION	LSK108
L.N.176	AAGTCATGGTATTTTGTGCATATAATAGTTA	LAD_12	2	220	17	ONT MinION	LSK108
L.N.176	AAGTCATGGTCTATCTTTTGACACTGGATTG	LAD_05	2	424	10	ONT MinION	LSK108
L.N.176	AAGTCCAAAATAGTTAACTAGACTAATATTA	LAD_10	4	465	46	ONT MinION	LSK108
L.N.176	AAGTCCCTTTGAGAACCATGGTTATTCCACC	LAD_08	2	555	10	ONT MinION	LSK108
L.N.176	AAGTCCGCAACGCAATACTTGTCTGTAGCCA	LAD_10	4	4	4	ONT MinION	LSK108
L.N.176	AAGTCCGTGAATCCTCTGTAGTTAGAGTATG	LAD_10	4	392	31	ONT MinION	LSK108
L.N.176	AAGTCCTGATTGTTTACGCATAAATTGAAAT	LAD_17	4	245	42	ONT MinION	LSK108
L.N.176	AAGTCGCATGCTATTCTGTGAAACAGAAAAA	LAD_06	2	152	17	ONT MinION	LSK108
L.N.176	AAGTCGGGGGCTCTGTGTTTAGACCTAATAT	LAD_16	1	28	3	ONT MinION	LSK108
L.N.176	AAGTCGTAGAACTATTTCCATGCAGAACGTA	LAD_14	8	166	60	ONT MinION	LSK108
L.N.176	AAGTCGTCTGGCGACTTTGTACCAAAGAAGG	LAD_06	4	17	17	ONT MinION	LSK108
L.N.176	AAGTCTATTTCTTAAGTATGTGTAGTTGAAC	LAD_05	1	476	5	ONT MinION	LSK108
L.N.176	AAGTCTCAAGATTCGTCTCATGTTTATAAAT	LAD_02	2	468	26	ONT MinION	LSK108
L.N.176	AAGTCTCAGTGCAACTATAAAGTTATCTGTA	LAD_13	4	310	40	ONT MinION	LSK108
L.N.176	AAGTCTCGTTAATGTTCAGCGGATTGGGCTC	LAD_09	8	489	67	ONT MinION	LSK108
L.N.176	AAGTCTCTAAAAATCAAATTGGCGGTGTTAG	LAD_08	8	383	42	ONT MinION	LSK108
L.N.176	AAGTCTGGGACGGTAACTTATAATGGACTAG	LAD_12	2	42	34	ONT MinION	LSK108
L.N.176	AAGTCTGGTCTTACGGATTCAACTCTAAAAA	LAD_11	8	7	34	ONT MinION	LSK108
L.N.176	AAGTCTGGTTATAGGTGATCAACATCATGCG	LAD_11	4	473	56	ONT MinION	LSK108
L.N.176	AAGTCTGTTACACGTATAAGTCTTGGTAGAG	LAD_10	2	309	5	ONT MinION	LSK108
L.N.176	AAGTCTGTTCGCGCTGCTTAAGCTATAATCA	LAD_09	1	514	12	ONT MinION	LSK108
L.N.176	AAGTCTGTTTCCTGGCTTGATCCAGGCTGTC	LAD_13	2	32	1	ONT MinION	LSK108
L.N.176	AAGTCTTCATAAAACTTTATTGACACGTTCA	LAD_08	2	374	15	ONT MinION	LSK108
L.N.176	AAGTCTTGGTAGAGTCTCTCACTGACTTCAA	LAD_10	2	326	11	ONT MinION	LSK108
L.N.176	AAGTCTTGTCAGCAATTGGTTTACTGTAGAC	LAD_08	1	508	10	ONT MinION	LSK108
L.N.176	AAGTGAAAGCCTCTCTGGTATCGGCTCAGTC	LAD_12	8	535	48	ONT MinION	LSK108
L.N.176	AAGTGAACTTAACGCCGTATTCATTAGGATT	LAD_03	4	569	29	ONT MinION	LSK108
L.N.176	AAGTGAATTTAACGTCATACCCTATGAATGT	LAD_16	2	56	18	ONT MinION	LSK108
L.N.176	AAGTGACAGACAACACATTACAACAGTTGGT	LAD_06	8	10	56	ONT MinION	LSK108
L.N.176	AAGTGACTATGATCCAAAATGCATGGATTGG	LAD_03	2	68	4	ONT MinION	LSK108
L.N.176	AAGTGACTGTTAGCATGTTTAGTGGGGTCCC	LAD_06	2	30	16	ONT MinION	LSK108
L.N.176	AAGTGATATACTTCGGGTGTTTAAAATGGAT	LAD_17	8	229	26	ONT MinION	LSK108
L.N.176	AAGTGATGGCGGAAATAGCGTTAGATGTATG	LAD_09	1	12	20	ONT MinION	LSK108
L.N.176	AAGTGCAGTAGTACGATCATCCTCATAGGTC	LAD_17	8	121	52	ONT MinION	LSK108
L.N.176	AAGTGCGATCAGAGCTGGATAATACAATGAG	LAD_03	1	177	11	ONT MinION	LSK108
L.N.176	AAGTGCGGAGTTTAACAGCTTGCCTTGATGG	LAD_11	2	486	10	ONT MinION	LSK108
L.N.176	AAGTGCTGGGTAGATGTGGACACTTTACACA	LAD_11	4	569	43	ONT MinION	LSK108
L.N.176	AAGTGCTGTCGAGCCCCCTTTTTTGCGTTGA	LAD_11	2	82	1	ONT MinION	LSK108
L.N.176	AAGTGGATCAACATACAGGTAGCCAATGGGG	LAD_16	2	308	17	ONT MinION	LSK108
L.N.176	AAGTGGCCTATTTAACCGGTCCCCAGTTTGA	LAD_02	1	514	4	ONT MinION	LSK108
L.N.176	AAGTGGTCATATAACTAGCGTTCGCCCTTCT	LAD_17	4	130	34	ONT MinION	LSK108
L.N.176	AAGTGGTTACACTTATGCGACTGCTGGCTCA	LAD_02	1	57	4	ONT MinION	LSK108
L.N.176	AAGTGTGCGAGGGCCTCTCGCTACGATGACA	LAD_05	2	161	6	ONT MinION	LSK108
L.N.176	AAGTGTGGTTAGATGTGGCGTTCGCTCATCG	LAD_17	4	465	35	ONT MinION	LSK108
L.N.176	AAGTTAAGGTAGATACTTGTATACAGTAGTA	LAD_11	4	248	38	ONT MinION	LSK108
L.N.176	AAGTTACTAAGGAACGAGAAACACATTCACC	LAD_15	4	225	31	ONT MinION	LSK108
L.N.176	AAGTTAGACGGGGTGCGGAGGTTATACCGGT	LAD_02	2	200	11	ONT MinION	LSK108
L.N.176	AAGTTAGACTTATCCGGGATATAAAGAATGA	LAD_09	2	65	11	ONT MinION	LSK108
L.N.176	AAGTTAGCATTCAGAAACAATAGCGGATATT	LAD_09	1	241	16	ONT MinION	LSK108
L.N.176	AAGTTAGGTCCGAGTTGAAATAGCGCAGTCA	LAD_15	2	92	8	ONT MinION	LSK108
L.N.176	AAGTTATACCACTTAGTCACCGGCTAAGCTC	LAD_09	8	540	58	ONT MinION	LSK108
L.N.176	AAGTTATACTAATCGCCTGATTTACAAGGCA	LAD_16	4	349	39	ONT MinION	LSK108
L.N.176	AAGTTATCTGTACATGACAATCGTAGACTAC	LAD_13	4	329	32	ONT MinION	LSK108
L.N.176	AAGTTATGTCAGTCCGCTGAGCGGTAGAGGA	LAD_13	1	548	6	ONT MinION	LSK108
L.N.176	AAGTTCAATATTATATTTAACTTCTGCGGAG	LAD_16	4	136	45	ONT MinION	LSK108
L.N.176	AAGTTCATGCTATGTTGGAGTGAACAGGCTC	LAD_05	4	360	38	ONT MinION	LSK108
L.N.176	AAGTTCCAAATGAATATCGTTAAAACCAGCG	LAD_05	2	297	5	ONT MinION	LSK108
L.N.176	AAGTTCCTCGGTCACGGTAAAAAGTTATGTC	LAD_13	1	527	3	ONT MinION	LSK108
L.N.176	AAGTTCGTGATTCATGCCCTATCAGGGAAGC	LAD_14	2	113	8	ONT MinION	LSK108
L.N.176	AAGTTCTAATATAGCCTTTGACGAAAATTGG	LAD_14	8	262	27	ONT MinION	LSK108
L.N.176	AAGTTCTGTCTGCAAATTGTGATAGATGGGG	LAD_11	1	250	5	ONT MinION	LSK108
L.N.176	AAGTTCTTTTTGCACATATTATAGAAAAGTC	LAD_05	2	398	3	ONT MinION	LSK108
L.N.176	AAGTTGAAATTATTGCTGTTACTCCGGACAT	LAD_16	1	71	4	ONT MinION	LSK108
L.N.176	AAGTTGACGCAATATAGTGCAAAGCTATCGA	LAD_12	2	513	25	ONT MinION	LSK108
L.N.176	AAGTTGACTAGTGAGAGCCGTAAATAAAGGG	LAD_16	2	165	6	ONT MinION	LSK108
L.N.176	AAGTTGATTGTTTTTTATCTAACATCTTGTC	LAD_06	2	529	8	ONT MinION	LSK108
L.N.176	AAGTTGCATAGTTAAACTCGCCGATTAAATC	LAD_02	8	138	70	ONT MinION	LSK108
L.N.176	AAGTTGCTATAACCTATCGATGTACTTATCA	LAD_02	2	237	18	ONT MinION	LSK108
L.N.176	AAGTTGTTCAGGTCGATTTTTGAATCCATAG	LAD_12	4	233	33	ONT MinION	LSK108
L.N.176	AAGTTGTTCCTAAAGTTTTAAATGCAGTGTA	LAD_10	2	119	11	ONT MinION	LSK108
L.N.176	AAGTTTAATACTACCTACTAGCCAACTCTCT	LAD_13	1	19	9	ONT MinION	LSK108
L.N.176	AAGTTTAATTCTACCCTAGAGAGGTAAATGA	LAD_06	1	357	5	ONT MinION	LSK108
L.N.176	AAGTTTACGTAAGCGGTTTATATAAGCGAAG	LAD_10	2	546	15	ONT MinION	LSK108
L.N.176	AAGTTTAGGGGACAGGAAAAATTCATTAAAT	LAD_13	8	369	30	ONT MinION	LSK108
L.N.176	AAGTTTATCCACGGAACGCCACGACTAAGGA	LAD_13	2	520	10	ONT MinION	LSK108
L.N.176	AAGTTTATGCTAAAATAAGCCCAATGACGGC	LAD_16	1	194	9	ONT MinION	LSK108
L.N.176	AAGTTTATTATGATGAACAACAAGAGTAAAT	LAD_03	8	532	84	ONT MinION	LSK108
L.N.176	AAGTTTCATGTTGGCTATCCAACTGCTGATT	LAD_10	4	289	45	ONT MinION	LSK108
L.N.176	AAGTTTGAGTAAATCTGTACATATTACTACT	LAD_02	2	537	20	ONT MinION	LSK108
L.N.176	AAGTTTGGATCTCATACTAAGTAGAGCACGT	LAD_03	4	391	21	ONT MinION	LSK108
L.N.176	AAGTTTGGTTAGGCAATTATTTGGACATAAT	LAD_16	8	385	61	ONT MinION	LSK108
L.N.176	AAGTTTGTCATGAGGCAGACTTAAGTGGTTA	LAD_02	1	35	7	ONT MinION	LSK108
L.N.176	AAGTTTTAAATGCAGTGTATCTGGGGGTGTA	LAD_10	2	131	5	ONT MinION	LSK108
L.N.176	AAGTTTTATTCCTTGACACCGCGATAATTTA	LAD_12	8	168	60	ONT MinION	LSK108
L.N.176	AAGTTTTGCAGACTTTCGGTCTGGAAAATCG	LAD_09	1	454	6	ONT MinION	LSK108
L.N.176	AAGTTTTTCATTTGAGTAGATGAAACAAGGA	LAD_16	4	298	31	ONT MinION	LSK108
L.N.176	AATAAAAGGCGGGTTAAAACAAATGAAGGGT	LAD_09	2	123	12	ONT MinION	LSK108
L.N.176	AATAAAAGGTTACCGTGGCTATTGCTTTCCT	LAD_15	8	494	62	ONT MinION	LSK108
L.N.176	AATAAAATATTCAGATGTTAATCTAGGATGG	LAD_03	8	65	116	ONT MinION	LSK108
L.N.176	AATAAAATTGCTTCAAAAGCCATGACCCACC	LAD_03	2	383	3	ONT MinION	LSK108
L.N.176	AATAAACAAAGGGGTTTCTACCCTTCGTAGT	LAD_03	2	110	9	ONT MinION	LSK108
L.N.176	AATAAACGAGTCCTAAAAGGACGAAGCGATC	LAD_11	8	310	46	ONT MinION	LSK108
L.N.176	AATAAAGACACTTAATCATGTTTTTACCAGT	LAD_09	8	57	39	ONT MinION	LSK108
L.N.176	AATAAAGACTGCTTTAAACACGACCTTCGGG	LAD_11	1	421	5	ONT MinION	LSK108
L.N.176	AATAAAGACTGGCCCCGTTGGTCACATCCAA	LAD_09	8	271	28	ONT MinION	LSK108
L.N.176	AATAAAGCTGCAAACTTATCCACGGATCTAA	LAD_12	8	220	47	ONT MinION	LSK108
L.N.176	AATAAAGGGCAGAAATCAAGATTATTTCAAT	LAD_16	2	187	17	ONT MinION	LSK108
L.N.176	AATAAAGGGTGACAGGTTTCGCATGTATACA	LAD_08	1	369	4	ONT MinION	LSK108
L.N.176	AATAAAGTAGGTGATATGAGTCATGAGCAAT	LAD_12	4	333	38	ONT MinION	LSK108
L.N.176	AATAAATAACGATGATAATGCATCAGACCGT	LAD_14	2	294	34	ONT MinION	LSK108
L.N.176	AATAAATAGCTAATACGCGTCGGCATGGCAG	LAD_09	8	11	63	ONT MinION	LSK108
L.N.176	AATAAATATAGTTCTCAATCAGAATCTGATT	LAD_10	8	382	72	ONT MinION	LSK108
L.N.176	AATAAATCCAGCAACTTTCGGCTGGGGAACA	LAD_08	2	331	19	ONT MinION	LSK108
L.N.176	AATAAATGCCTTGATAATCAGTGTTAGAGCA	LAD_10	2	43	18	ONT MinION	LSK108
L.N.176	AATAAATTCAGCATGTCTGTAATACGGATGA	LAD_15	8	431	119	ONT MinION	LSK108
L.N.176	AATAAATTTATCGCTTTATGTCGCATCACGA	LAD_06	4	89	39	ONT MinION	LSK108
L.N.176	AATAAATTTATTCAAAATTATTGAACCTTTA	LAD_17	2	159	18	ONT MinION	LSK108
L.N.176	AATAAATTTGTGCTTTTAACGAGTTTTCATA	LAD_11	4	534	39	ONT MinION	LSK108
L.N.176	AATAACAATTTCCCGAGCTGACAGAAGTTGT	LAD_10	2	95	13	ONT MinION	LSK108
L.N.176	AATAACACACGAGACTGTTGCGTACTACCTA	LAD_15	1	403	11	ONT MinION	LSK108
L.N.176	AATAACACCAATCGGCCCAATTACGGACATA	LAD_15	8	291	59	ONT MinION	LSK108
L.N.176	AATAACAGTGTTCCTTCTCAAAGTCCTGATT	LAD_17	4	225	56	ONT MinION	LSK108
L.N.176	AATAACCAACCCAACCCTACAAATGTCTTAT	LAD_11	2	455	10	ONT MinION	LSK108
L.N.176	AATAACCACATAGATTCTATTTTAGTTTCAA	LAD_02	2	346	17	ONT MinION	LSK108
L.N.176	AATAACCACCTCACTGCCATATAAAGCGGAT	LAD_16	8	37	63	ONT MinION	LSK108
L.N.176	AATAACCCGAACTGCGCGCAATTTGCAAATA	LAD_06	2	274	6	ONT MinION	LSK108
L.N.176	AATAACCCTAATCGAGTACGAGTAGTAACGA	LAD_09	2	345	20	ONT MinION	LSK108
L.N.176	AATAACGAATATAGTCATTGGTGTCGTTTAG	LAD_10	4	37	39	ONT MinION	LSK108
L.N.176	AATAACGATGATAATGCATCAGACCGTTCTC	LAD_14	2	298	35	ONT MinION	LSK108
L.N.176	AATAACTAAACATTTAGGGCAGCAGGTCTAT	LAD_16	2	101	16	ONT MinION	LSK108
L.N.176	AATAACTATGGTACTGGGATTTGACGTATCT	LAD_02	8	339	50	ONT MinION	LSK108
L.N.176	AATAACTCCGAGATAGATCTTACAGATGATA	LAD_03	4	11	16	ONT MinION	LSK108
L.N.176	AATAACTGCATATCTCGATATTGGGTCTATC	LAD_13	1	421	5	ONT MinION	LSK108
L.N.176	AATAAGAATATGTGTTGTCTACATTTATAGC	LAD_05	1	161	10	ONT MinION	LSK108
L.N.176	AATAAGATAAGATGTGACACTCAGCAGTAGG	LAD_11	4	199	38	ONT MinION	LSK108
L.N.176	AATAAGATATAAGATGCATTCTACTCGGAGA	LAD_16	2	388	10	ONT MinION	LSK108
L.N.176	AATAAGATTAGCAAAGTTAGACGGGGTGCGG	LAD_02	2	187	8	ONT MinION	LSK108
L.N.176	AATAAGCAATAATGTGACAATCCATAAGTGA	LAD_03	4	544	19	ONT MinION	LSK108
L.N.176	AATAAGCAATTAAGTGATATACTTCGGGTGT	LAD_17	8	218	31	ONT MinION	LSK108
L.N.176	AATAAGCAGTTACCGATTAATCGAGCTAGGT	LAD_10	2	214	13	ONT MinION	LSK108
L.N.176	AATAAGCCCAATGACGGCAGTTGCAAACCTC	LAD_16	1	207	9	ONT MinION	LSK108
L.N.176	AATAAGCCCTTCTAAACATACGATCGTAACG	LAD_05	1	282	5	ONT MinION	LSK108
L.N.176	AATAAGCGGATCTACCCAATCACCAATGTGA	LAD_16	8	452	52	ONT MinION	LSK108
L.N.176	AATAAGCTAGGCACGATCGCTTAATCAATTG	LAD_12	2	164	15	ONT MinION	LSK108
L.N.176	AATAAGGACAAGACCTATAATGTGAGCCGAG	LAD_14	1	323	8	ONT MinION	LSK108
L.N.176	AATAAGGACGAGTTATTAGTATTACCCTCAA	LAD_14	1	171	10	ONT MinION	LSK108
L.N.176	AATAAGGAGCTGCACTGAATTATGAAAGTTG	LAD_05	1	559	6	ONT MinION	LSK108
L.N.176	AATAAGGCAAGCAAAGAAACATTGGCGTCCG	LAD_03	2	523	24	ONT MinION	LSK108
L.N.176	AATAAGGGACGCTTTTGGTTGAGCACTCCTG	LAD_14	8	458	27	ONT MinION	LSK108
L.N.176	AATAAGGTAATTCATTAGTCTTTGTTGTAGA	LAD_10	4	206	35	ONT MinION	LSK108
L.N.176	AATAAGTATGTATGAGTATAGTAACGATGTG	LAD_16	1	319	7	ONT MinION	LSK108
L.N.176	AATAAGTCAACTTAGTAATCCATAGACGCAT	LAD_12	8	331	69	ONT MinION	LSK108
L.N.176	AATAAGTTCTAATATAGCCTTTGACGAAAAT	LAD_14	8	259	32	ONT MinION	LSK108
L.N.176	AATAAGTTTGGATCTCATACTAAGTAGAGCA	LAD_03	4	388	22	ONT MinION	LSK108
L.N.176	AATAATAAATCCAGCAACTTTCGGCTGGGGA	LAD_08	2	328	20	ONT MinION	LSK108
L.N.176	AATAATAAGCAATAATGTGACAATCCATAAG	LAD_03	4	541	23	ONT MinION	LSK108
L.N.176	AATAATAAGTATGTATGAGTATAGTAACGAT	LAD_16	1	316	9	ONT MinION	LSK108
L.N.176	AATAATACACTATGGCTTTACTACTAAATGT	LAD_02	2	296	24	ONT MinION	LSK108
L.N.176	AATAATACCCAACCGATTCTTAAATCATGTC	LAD_05	4	327	39	ONT MinION	LSK108
L.N.176	AATAATACTCGGGAATGATTACATGGTAATC	LAD_14	4	337	26	ONT MinION	LSK108
L.N.176	AATAATACTGCACGAGAAGTAAACCCACGTA	LAD_13	8	494	34	ONT MinION	LSK108
L.N.176	AATAATAGAATACTTGCTCTAAATGGACAGG	LAD_08	2	70	12	ONT MinION	LSK108
L.N.176	AATAATAGCATCTTGGTCGCAACTTCCAAAA	LAD_08	4	256	29	ONT MinION	LSK108
L.N.176	AATAATAGTCTCCGCTACACAGTAAGGTGCA	LAD_10	4	170	25	ONT MinION	LSK108
L.N.176	AATAATATCCATCTCAACAGAAACGGATGAT	LAD_08	2	167	29	ONT MinION	LSK108
L.N.176	AATAATCACCCCGTCATAGGGGTTTGATGGT	LAD_05	1	236	3	ONT MinION	LSK108
L.N.176	AATAATCCACGACGATCGTGAACCATAACGT	LAD_13	2	159	13	ONT MinION	LSK108
L.N.176	AATAATCGTCCCCTATGATTTGGGAAATTAG	LAD_06	2	355	13	ONT MinION	LSK108
L.N.176	AATAATCTAAAGCGGGAGTGATATTTAAAGG	LAD_17	2	570	10	ONT MinION	LSK108
L.N.176	AATAATGAAAAGCCGTCCGCGAGTCTGATGG	LAD_16	2	466	18	ONT MinION	LSK108
L.N.176	AATAATGAAATCATACATCTTCGATACTGAT	LAD_17	2	308	15	ONT MinION	LSK108
L.N.176	AATAATGAAGGAGCTTGTCCTAATGTATATC	LAD_02	1	371	3	ONT MinION	LSK108
L.N.176	AATAATGAATCCGCAATGTACATTTACAACG	LAD_09	4	13	53	ONT MinION	LSK108
L.N.176	AATAATGACCCCTTAAAAACTATAAGCTAAC	LAD_06	1	83	2	ONT MinION	LSK108
L.N.176	AATAATGAGCAACGAAATATTTGGGCTTTAA	LAD_10	8	271	50	ONT MinION	LSK108
L.N.176	AATAATGTAGATACCCTAGATAACTGCAAGG	LAD_17	1	400	7	ONT MinION	LSK108
L.N.176	AATAATGTGACAATCCATAAGTGAACTTAAC	LAD_03	4	551	25	ONT MinION	LSK108
L.N.176	AATAATTAAAAGCACTTAGCGACAGTCACGA	LAD_11	1	326	9	ONT MinION	LSK108
L.N.176	AATAATTAATAACTAAACATTTAGGGCAGCA	LAD_16	2	94	18	ONT MinION	LSK108
L.N.176	AATAATTACAATAGCTAGTTATTTGGTCTGA	LAD_08	8	536	64	ONT MinION	LSK108
L.N.176	AATAATTCAGTTATATAGCTAGATTCTAGGA	LAD_15	4	515	41	ONT MinION	LSK108
L.N.176	AATAATTGAATGATCTATATATTATTGGATC	LAD_17	4	288	36	ONT MinION	LSK108
L.N.176	AATAATTTACGAGTACCAATCTTATCAGTTA	LAD_03	8	326	73	ONT MinION	LSK108
L.N.176	AATACAAATAAAGGGTGACAGGTTTCGCATG	LAD_08	1	363	4	ONT MinION	LSK108
L.N.176	AATACAACGAGGCTTGACTGGAAGGTAGTCA	LAD_08	8	59	55	ONT MinION	LSK108
L.N.176	AATACAAGGGATACCATACCAAGGTTCTATT	LAD_12	1	299	10	ONT MinION	LSK108
L.N.176	AATACAATGAGAGTGTCTACTCTTACACATG	LAD_03	1	197	1	ONT MinION	LSK108
L.N.176	AATACAATGTGACGCCGTGCGTGTTCGACAT	LAD_09	8	322	88	ONT MinION	LSK108
L.N.176	AATACACTATGGCTTTACTACTAAATGTTTA	LAD_02	2	299	21	ONT MinION	LSK108
L.N.176	AATACAGAGTCATACTTATAGTGTGTGGATG	LAD_14	2	201	23	ONT MinION	LSK108
L.N.176	AATACCATTAAAACATCATGTAACAGGTCAC	LAD_12	1	518	18	ONT MinION	LSK108
L.N.176	AATACCCAACCGATTCTTAAATCATGTCTGA	LAD_05	4	330	29	ONT MinION	LSK108
L.N.176	AATACCCGTATAAGAGCTTACGTTCTGTTCC	LAD_09	8	388	61	ONT MinION	LSK108
L.N.176	AATACCGCAGGTCCTTGTTTCACATCGACGG	LAD_16	4	186	38	ONT MinION	LSK108
L.N.176	AATACCGGGTAAAGCCGATTGATAGCCCTAT	LAD_12	4	508	28	ONT MinION	LSK108
L.N.176	AATACCTAGTAATATTGTAATGACGAGATGA	LAD_14	4	59	38	ONT MinION	LSK108
L.N.176	AATACCTTCATTGTGACTTTAGGGAACAACT	LAD_14	1	47	3	ONT MinION	LSK108
L.N.176	AATACGAATTATGTCTGTTGAGTTTCTCAGA	LAD_05	8	402	75	ONT MinION	LSK108
L.N.176	AATACGACTAGTGGCATCGCACGGAGCAGTC	LAD_10	8	60	86	ONT MinION	LSK108
L.N.176	AATACGATACGTTACCTCACAAATCTCGTCA	LAD_08	2	30	16	ONT MinION	LSK108
L.N.176	AATACGATATTTGTTTTCAAATATTAAACAG	LAD_13	8	285	46	ONT MinION	LSK108
L.N.176	AATACGCGAGGTGCAGATGATTATATGGTGC	LAD_15	2	530	18	ONT MinION	LSK108
L.N.176	AATACGCGTCAGATGAACAAGCCATCAGGGA	LAD_05	8	487	35	ONT MinION	LSK108
L.N.176	AATACGCTCGTGACTCTCTGCCTGCATTTAT	LAD_06	8	496	65	ONT MinION	LSK108
L.N.176	AATACGGATGACATAACTCTGTCCACAACAA	LAD_15	8	451	101	ONT MinION	LSK108
L.N.176	AATACGTCCACGTCAGCGGCAATCGATGTGC	LAD_02	8	521	61	ONT MinION	LSK108
L.N.176	AATACTACACACAATTCCATTTAATGTAGCC	LAD_15	2	175	22	ONT MinION	LSK108
L.N.176	AATACTACCTACTAGCCAACTCTCTTGCTAG	LAD_13	1	25	8	ONT MinION	LSK108
L.N.176	AATACTAGCACTAGTATATTCTACTGAACAA	LAD_02	8	418	80	ONT MinION	LSK108
L.N.176	AATACTAGGCGGGTCTAAATCGGACCTTAAC	LAD_15	1	75	13	ONT MinION	LSK108
L.N.176	AATACTATAGATGTAAACCCAGACTACAGAG	LAD_13	4	110	30	ONT MinION	LSK108
L.N.176	AATACTATCAAACTGCGTATGGTATAATGAC	LAD_05	2	340	17	ONT MinION	LSK108
L.N.176	AATACTCGCAGTATACACTTCTCAACTGCGT	LAD_03	2	189	6	ONT MinION	LSK108
L.N.176	AATACTCGGGAATGATTACATGGTAATCTCA	LAD_14	4	340	17	ONT MinION	LSK108
L.N.176	AATACTCTTCGATCGATATAATGCCACTGGA	LAD_06	4	130	43	ONT MinION	LSK108
L.N.176	AATACTGAACTCCCTAGAGAAATAGCCGACC	LAD_13	1	388	7	ONT MinION	LSK108
L.N.176	AATACTGATTGATTTCAGTAGCTTGTTAGCC	LAD_11	2	228	29	ONT MinION	LSK108
L.N.176	AATACTGCACGAGAAGTAAACCCACGTATAA	LAD_13	8	497	36	ONT MinION	LSK108
L.N.176	AATACTTAAATCCCTCGAATTTAGCATTTAT	LAD_16	2	421	15	ONT MinION	LSK108
L.N.176	AATACTTACAGCCTATTCGGGGTTTTAAGAA	LAD_15	4	186	32	ONT MinION	LSK108
L.N.176	AATACTTAGCGGAGTCATAGACTATACCTAA	LAD_09	8	442	40	ONT MinION	LSK108
L.N.176	AATACTTGCTCTAAATGGACAGGCATATTAC	LAD_08	2	78	7	ONT MinION	LSK108
L.N.176	AATACTTTGCATATGTTACAGATTTGTTTGC	LAD_03	4	180	40	ONT MinION	LSK108
L.N.176	AATAGAAAAGTACTATTAGTGAGTTTCCTCT	LAD_14	1	535	7	ONT MinION	LSK108
L.N.176	AATAGAAACATTTACATCTAAGGTATTCCGT	LAD_11	4	155	47	ONT MinION	LSK108
L.N.176	AATAGAACAACCATCCCTATGTTCAATTTGA	LAD_13	4	242	36	ONT MinION	LSK108
L.N.176	AATAGAATACTTGCTCTAAATGGACAGGCAT	LAD_08	2	73	11	ONT MinION	LSK108
L.N.176	AATAGACTTAGTATGATGCGGTAATGTTTTA	LAD_12	1	263	12	ONT MinION	LSK108
L.N.176	AATAGATACAAAAGAAGTAATGCTCCCGTAA	LAD_06	4	222	13	ONT MinION	LSK108
L.N.176	AATAGATCTGCTTATGTAGCCGCAAGTCAAA	LAD_06	2	301	9	ONT MinION	LSK108
L.N.176	AATAGATGCGGAATTTATAGTCTGTTGACCG	LAD_08	1	544	9	ONT MinION	LSK108
L.N.176	AATAGCATCTTGGTCGCAACTTCCAAAACGC	LAD_08	4	259	28	ONT MinION	LSK108
L.N.176	AATAGCCGACCTGAATAACTGCATATCTCGA	LAD_13	1	408	9	ONT MinION	LSK108
L.N.176	AATAGCGCAGTCAGTCCCAAACAGAACATTC	LAD_15	2	110	26	ONT MinION	LSK108
L.N.176	AATAGCGGATATTCTTGTTAACAACAAGCGG	LAD_09	1	259	14	ONT MinION	LSK108
L.N.176	AATAGCGGCGATGTTAAAGGTTATTCAATCT	LAD_15	8	107	105	ONT MinION	LSK108
L.N.176	AATAGCGTGGATATACCCTACACTGACTGCG	LAD_08	1	252	6	ONT MinION	LSK108
L.N.176	AATAGCGTTAGATGTATGTGTAGCGGTCCCT	LAD_09	1	25	8	ONT MinION	LSK108
L.N.176	AATAGCTAATACGCGTCGGCATGGCAGAGAA	LAD_09	8	15	47	ONT MinION	LSK108
L.N.176	AATAGCTAGTTATTTGGTCTGACCTTTAAGG	LAD_08	8	545	46	ONT MinION	LSK108
L.N.176	AATAGCTGGCTACGTATCCCTCGGTCAACGT	LAD_14	1	272	10	ONT MinION	LSK108
L.N.176	AATAGGACGTTCGATAGGCGACTTATAAATA	LAD_06	4	266	40	ONT MinION	LSK108
L.N.176	AATAGGAGGATAAAGATATTTCCCCAAGGAC	LAD_12	1	373	7	ONT MinION	LSK108
L.N.176	AATAGGCGATGCACCGATATTAGAGTTGTTA	LAD_06	1	3	11	ONT MinION	LSK108
L.N.176	AATAGGGGCCGGCAGTAATGAACTCTGCTCT	LAD_09	1	179	8	ONT MinION	LSK108
L.N.176	AATAGGGTTGTACTGGGAGCACGTGGAGTGA	LAD_13	2	424	5	ONT MinION	LSK108
L.N.176	AATAGGTATCGTATCACTTTAGTCTACATCA	LAD_15	4	16	41	ONT MinION	LSK108
L.N.176	AATAGGTCTTGTCTCAGTTGCTTTTGTGTTA	LAD_03	2	485	12	ONT MinION	LSK108
L.N.176	AATAGTACTCCTCCTCTCTGCGTCTTATGAA	LAD_17	2	58	12	ONT MinION	LSK108
L.N.176	AATAGTAGGTTCATGTGAAACAATGCCTTGC	LAD_13	1	95	6	ONT MinION	LSK108
L.N.176	AATAGTATATCCTCCCATTTGAGTGAATGAC	LAD_15	2	410	24	ONT MinION	LSK108
L.N.176	AATAGTATTTGTGTATTTCTCAAACAAACGA	LAD_13	4	148	35	ONT MinION	LSK108
L.N.176	AATAGTCACGATATATCGGGAAGTCTCTAAA	LAD_08	8	363	48	ONT MinION	LSK108
L.N.176	AATAGTCTCCGCTACACAGTAAGGTGCATGA	LAD_10	4	173	29	ONT MinION	LSK108
L.N.176	AATAGTGACCTTCATATGAGTACCCTTGTGA	LAD_13	8	397	38	ONT MinION	LSK108
L.N.176	AATAGTGCAATATCCAGCTGATCAAAACAAG	LAD_09	4	118	51	ONT MinION	LSK108
L.N.176	AATAGTGCTTGCATATTGATTATCTATTAGT	LAD_02	4	446	49	ONT MinION	LSK108
L.N.176	AATAGTGGTTTAATCTTTACTCAAGGCAAAT	LAD_05	4	458	25	ONT MinION	LSK108
L.N.176	AATAGTTACTAGGACTCCATGCCAACTATGC	LAD_12	2	243	12	ONT MinION	LSK108
L.N.176	AATAGTTATAACAGACGGTAAGTGGTAAGAA	LAD_12	2	80	29	ONT MinION	LSK108
L.N.176	AATAGTTGGGTGAGAACATGTGATTGGATCA	LAD_02	4	522	21	ONT MinION	LSK108
[truncated: 315,588 more rows]
