# Supplementary material for: A universal and independent synthetic DNA ladder for the quantitative measurement of genomic features
Source: Nat Commun. 2020 Jul 17;11:3609. doi: 10.1038/s41467-020-17445-5 (PMC7367866; doi:10.1038/s41467-020-17445-5)
Supplement: Supplementary file 4 — Source Data [file 41467_2020_17445_MOESM4_ESM.zip › source_data.2.tab]

SEQUENCE	COUNT	SAMPLE	CHROM	POS	COPY	ORIGIN
AACGTAAAGGTCTTTTAATTTGTATCACGAC	10	L.V.155	LAD_02	1	1	Ladder
CGAAGCAAATAAACGTTCCGTGAAATTCTTA	114	L.V.155	LAD_02	1	8	Ladder
GAGTCTCAACTTTCTTCTAGCGGACGAAAGC	71	L.V.155	LAD_02	1	4	Ladder
TACTAGATCCCACTAGTTCATAAAACATAAA	19	L.V.155	LAD_02	1	2	Ladder
AAGAATTTCACGGAACGTTTATTTGCTTCGC	113	L.V.155	LAD_02	2	8	Ladder
ACGTAAAGGTCTTTTAATTTGTATCACGACT	10	L.V.155	LAD_02	2	1	Ladder
AGTCTCAACTTTCTTCTAGCGGACGAAAGCA	73	L.V.155	LAD_02	2	4	Ladder
ATACTAGATCCCACTAGTTCATAAAACATAA	19	L.V.155	LAD_02	2	2	Ladder
AGAATTTCACGGAACGTTTATTTGCTTCGCA	114	L.V.155	LAD_02	3	8	Ladder
ATGCTTTCGTCCGCTAGAAGAAAGTTGAGAC	73	L.V.155	LAD_02	3	4	Ladder
CGTAAAGGTCTTTTAATTTGTATCACGACTA	10	L.V.155	LAD_02	3	1	Ladder
TATACTAGATCCCACTAGTTCATAAAACATA	20	L.V.155	LAD_02	3	2	Ladder
AATGCTTTCGTCCGCTAGAAGAAAGTTGAGA	72	L.V.155	LAD_02	4	4	Ladder
ATATACTAGATCCCACTAGTTCATAAAACAT	19	L.V.155	LAD_02	4	2	Ladder
GAATTTCACGGAACGTTTATTTGCTTCGCAC	115	L.V.155	LAD_02	4	8	Ladder
GTAAAGGTCTTTTAATTTGTATCACGACTAA	10	L.V.155	LAD_02	4	1	Ladder
AAATGCTTTCGTCCGCTAGAAGAAAGTTGAG	72	L.V.155	LAD_02	5	4	Ladder
AATTTCACGGAACGTTTATTTGCTTCGCACT	114	L.V.155	LAD_02	5	8	Ladder
TAAAGGTCTTTTAATTTGTATCACGACTAAA	10	L.V.155	LAD_02	5	1	Ladder
TATATACTAGATCCCACTAGTTCATAAAACA	18	L.V.155	LAD_02	5	2	Ladder
AAAGGTCTTTTAATTTGTATCACGACTAAAA	10	L.V.155	LAD_02	6	1	Ladder
ATTTCACGGAACGTTTATTTGCTTCGCACTA	111	L.V.155	LAD_02	6	8	Ladder
CTATATACTAGATCCCACTAGTTCATAAAAC	18	L.V.155	LAD_02	6	2	Ladder
TAAATGCTTTCGTCCGCTAGAAGAAAGTTGA	71	L.V.155	LAD_02	6	4	Ladder
AAGGTCTTTTAATTTGTATCACGACTAAAAG	11	L.V.155	LAD_02	7	1	Ladder
CAACTTTCTTCTAGCGGACGAAAGCATTTAC	72	L.V.155	LAD_02	7	4	Ladder
GCTATATACTAGATCCCACTAGTTCATAAAA	18	L.V.155	LAD_02	7	2	Ladder
GTAGTGCGAAGCAAATAAACGTTCCGTGAAA	112	L.V.155	LAD_02	7	8	Ladder
AACTTTCTTCTAGCGGACGAAAGCATTTACC	73	L.V.155	LAD_02	8	4	Ladder
ACTTTTAGTCGTGATACAAATTAAAAGACCT	11	L.V.155	LAD_02	8	1	Ladder
AGTAGTGCGAAGCAAATAAACGTTCCGTGAA	112	L.V.155	LAD_02	8	8	Ladder
GGCTATATACTAGATCCCACTAGTTCATAAA	17	L.V.155	LAD_02	8	2	Ladder
AACTTTTAGTCGTGATACAAATTAAAAGACC	10	L.V.155	LAD_02	9	1	Ladder
ACTTTCTTCTAGCGGACGAAAGCATTTACCT	73	L.V.155	LAD_02	9	4	Ladder
TAGTAGTGCGAAGCAAATAAACGTTCCGTGA	113	L.V.155	LAD_02	9	8	Ladder
TGGCTATATACTAGATCCCACTAGTTCATAA	17	L.V.155	LAD_02	9	2	Ladder
AAACTTTTAGTCGTGATACAAATTAAAAGAC	10	L.V.155	LAD_02	10	1	Ladder
AAGGTAAATGCTTTCGTCCGCTAGAAGAAAG	73	L.V.155	LAD_02	10	4	Ladder
CACGGAACGTTTATTTGCTTCGCACTACTAC	114	L.V.155	LAD_02	10	8	Ladder
TATGAACTAGTGGGATCTAGTATATAGCCAA	19	L.V.155	LAD_02	10	2	Ladder
ACGGAACGTTTATTTGCTTCGCACTACTACA	115	L.V.155	LAD_02	11	8	Ladder
ATGAACTAGTGGGATCTAGTATATAGCCAAA	19	L.V.155	LAD_02	11	2	Ladder
CAAACTTTTAGTCGTGATACAAATTAAAAGA	10	L.V.155	LAD_02	11	1	Ladder
TAAGGTAAATGCTTTCGTCCGCTAGAAGAAA	70	L.V.155	LAD_02	11	4	Ladder
ACAAACTTTTAGTCGTGATACAAATTAAAAG	10	L.V.155	LAD_02	12	1	Ladder
CGGAACGTTTATTTGCTTCGCACTACTACAA	114	L.V.155	LAD_02	12	8	Ladder
CTAAGGTAAATGCTTTCGTCCGCTAGAAGAA	56	L.V.155	LAD_02	12	4	Ladder
CTTTGGCTATATACTAGATCCCACTAGTTCA	19	L.V.155	LAD_02	12	2	Ladder
CTTGTAGTAGTGCGAAGCAAATAAACGTTCC	116	L.V.155	LAD_02	13	8	Ladder
GAACTAGTGGGATCTAGTATATAGCCAAAGA	18	L.V.155	LAD_02	13	2	Ladder
GACAAACTTTTAGTCGTGATACAAATTAAAA	11	L.V.155	LAD_02	13	1	Ladder
TCTAAGGTAAATGCTTTCGTCCGCTAGAAGA	55	L.V.155	LAD_02	13	4	Ladder
AACTAGTGGGATCTAGTATATAGCCAAAGAG	18	L.V.155	LAD_02	14	2	Ladder
ATCTAAGGTAAATGCTTTCGTCCGCTAGAAG	55	L.V.155	LAD_02	14	4	Ladder
GAACGTTTATTTGCTTCGCACTACTACAAGC	116	L.V.155	LAD_02	14	8	Ladder
TGACAAACTTTTAGTCGTGATACAAATTAAA	10	L.V.155	LAD_02	14	1	Ladder
AACGTTTATTTGCTTCGCACTACTACAAGCC	117	L.V.155	LAD_02	15	8	Ladder
AATCTAAGGTAAATGCTTTCGTCCGCTAGAA	54	L.V.155	LAD_02	15	4	Ladder
ACTAGTGGGATCTAGTATATAGCCAAAGAGT	18	L.V.155	LAD_02	15	2	Ladder
ATGACAAACTTTTAGTCGTGATACAAATTAA	10	L.V.155	LAD_02	15	1	Ladder
AAATCTAAGGTAAATGCTTTCGTCCGCTAGA	54	L.V.155	LAD_02	16	4	Ladder
ACGTTTATTTGCTTCGCACTACTACAAGCCA	118	L.V.155	LAD_02	16	8	Ladder
CATGACAAACTTTTAGTCGTGATACAAATTA	10	L.V.155	LAD_02	16	1	Ladder
CTAGTGGGATCTAGTATATAGCCAAAGAGTA	19	L.V.155	LAD_02	16	2	Ladder
AAAATCTAAGGTAAATGCTTTCGTCCGCTAG	54	L.V.155	LAD_02	17	4	Ladder
AATTTGTATCACGACTAAAAGTTTGTCATGA	10	L.V.155	LAD_02	17	1	Ladder
ATGGCTTGTAGTAGTGCGAAGCAAATAAACG	118	L.V.155	LAD_02	17	8	Ladder
CTACTCTTTGGCTATATACTAGATCCCACTA	19	L.V.155	LAD_02	17	2	Ladder
AATGGCTTGTAGTAGTGCGAAGCAAATAAAC	116	L.V.155	LAD_02	18	8	Ladder
ACTACTCTTTGGCTATATACTAGATCCCACT	19	L.V.155	LAD_02	18	2	Ladder
ATTTGTATCACGACTAAAAGTTTGTCATGAG	10	L.V.155	LAD_02	18	1	Ladder
CAAAATCTAAGGTAAATGCTTTCGTCCGCTA	54	L.V.155	LAD_02	18	4	Ladder
AGCGGACGAAAGCATTTACCTTAGATTTTGC	53	L.V.155	LAD_02	19	4	Ladder
CACTACTCTTTGGCTATATACTAGATCCCAC	20	L.V.155	LAD_02	19	2	Ladder
CCTCATGACAAACTTTTAGTCGTGATACAAA	10	L.V.155	LAD_02	19	1	Ladder
TAATGGCTTGTAGTAGTGCGAAGCAAATAAA	116	L.V.155	LAD_02	19	8	Ladder
ACACTACTCTTTGGCTATATACTAGATCCCA	19	L.V.155	LAD_02	20	2	Ladder
ATAATGGCTTGTAGTAGTGCGAAGCAAATAA	116	L.V.155	LAD_02	20	8	Ladder
GCCTCATGACAAACTTTTAGTCGTGATACAA	10	L.V.155	LAD_02	20	1	Ladder
GCGGACGAAAGCATTTACCTTAGATTTTGCA	54	L.V.155	LAD_02	20	4	Ladder
CGGACGAAAGCATTTACCTTAGATTTTGCAA	54	L.V.155	LAD_02	21	4	Ladder
GGGATCTAGTATATAGCCAAAGAGTAGTGTA	19	L.V.155	LAD_02	21	2	Ladder
TATAATGGCTTGTAGTAGTGCGAAGCAAATA	116	L.V.155	LAD_02	21	8	Ladder
TGCCTCATGACAAACTTTTAGTCGTGATACA	10	L.V.155	LAD_02	21	1	Ladder
ATTTGCTTCGCACTACTACAAGCCATTATAA	116	L.V.155	LAD_02	22	8	Ladder
CTGCCTCATGACAAACTTTTAGTCGTGATAC	10	L.V.155	LAD_02	22	1	Ladder
CTTGCAAAATCTAAGGTAAATGCTTTCGTCC	55	L.V.155	LAD_02	22	4	Ladder
GGATCTAGTATATAGCCAAAGAGTAGTGTAC	19	L.V.155	LAD_02	22	2	Ladder
AGTACACTACTCTTTGGCTATATACTAGATC	19	L.V.155	LAD_02	23	2	Ladder
CCTTGCAAAATCTAAGGTAAATGCTTTCGTC	55	L.V.155	LAD_02	23	4	Ladder
CTTATAATGGCTTGTAGTAGTGCGAAGCAAA	114	L.V.155	LAD_02	23	8	Ladder
TATCACGACTAAAAGTTTGTCATGAGGCAGA	11	L.V.155	LAD_02	23	1	Ladder
AAGTACACTACTCTTTGGCTATATACTAGAT	19	L.V.155	LAD_02	24	2	Ladder
ACCTTGCAAAATCTAAGGTAAATGCTTTCGT	55	L.V.155	LAD_02	24	4	Ladder
ACTTATAATGGCTTGTAGTAGTGCGAAGCAA	114	L.V.155	LAD_02	24	8	Ladder
ATCACGACTAAAAGTTTGTCATGAGGCAGAC	11	L.V.155	LAD_02	24	1	Ladder
AGTCTGCCTCATGACAAACTTTTAGTCGTGA	11	L.V.155	LAD_02	25	1	Ladder
CGAAAGCATTTACCTTAGATTTTGCAAGGTC	55	L.V.155	LAD_02	25	4	Ladder
GAAGTACACTACTCTTTGGCTATATACTAGA	20	L.V.155	LAD_02	25	2	Ladder
TACTTATAATGGCTTGTAGTAGTGCGAAGCA	113	L.V.155	LAD_02	25	8	Ladder
AAGTCTGCCTCATGACAAACTTTTAGTCGTG	11	L.V.155	LAD_02	26	1	Ladder
AGAAGTACACTACTCTTTGGCTATATACTAG	20	L.V.155	LAD_02	26	2	Ladder
GAAAGCATTTACCTTAGATTTTGCAAGGTCA	54	L.V.155	LAD_02	26	4	Ladder
GCTTCGCACTACTACAAGCCATTATAAGTAC	113	L.V.155	LAD_02	26	8	Ladder
AAAGCATTTACCTTAGATTTTGCAAGGTCAC	56	L.V.155	LAD_02	27	4	Ladder
AAGAAGTACACTACTCTTTGGCTATATACTA	20	L.V.155	LAD_02	27	2	Ladder
ACGACTAAAAGTTTGTCATGAGGCAGACTTA	11	L.V.155	LAD_02	27	1	Ladder
AGTACTTATAATGGCTTGTAGTAGTGCGAAG	112	L.V.155	LAD_02	27	8	Ladder
AAAGAAGTACACTACTCTTTGGCTATATACT	22	L.V.155	LAD_02	28	2	Ladder
AAGCATTTACCTTAGATTTTGCAAGGTCACA	58	L.V.155	LAD_02	28	4	Ladder
CAGTACTTATAATGGCTTGTAGTAGTGCGAA	110	L.V.155	LAD_02	28	8	Ladder
CGACTAAAAGTTTGTCATGAGGCAGACTTAA	11	L.V.155	LAD_02	28	1	Ladder
AGCATTTACCTTAGATTTTGCAAGGTCACAT	59	L.V.155	LAD_02	29	4	Ladder
CCAGTACTTATAATGGCTTGTAGTAGTGCGA	108	L.V.155	LAD_02	29	8	Ladder
CTTAAGTCTGCCTCATGACAAACTTTTAGTC	11	L.V.155	LAD_02	29	1	Ladder
GTATATAGCCAAAGAGTAGTGTACTTCTTTA	21	L.V.155	LAD_02	29	2	Ladder
ACTAAAAGTTTGTCATGAGGCAGACTTAAGT	11	L.V.155	LAD_02	30	1	Ladder
CGCACTACTACAAGCCATTATAAGTACTGGC	110	L.V.155	LAD_02	30	8	Ladder
CTAAAGAAGTACACTACTCTTTGGCTATATA	22	L.V.155	LAD_02	30	2	Ladder
GCATTTACCTTAGATTTTGCAAGGTCACATA	60	L.V.155	LAD_02	30	4	Ladder
ATATAGCCAAAGAGTAGTGTACTTCTTTAGA	22	L.V.155	LAD_02	31	2	Ladder
CACTTAAGTCTGCCTCATGACAAACTTTTAG	11	L.V.155	LAD_02	31	1	Ladder
CATTTACCTTAGATTTTGCAAGGTCACATAC	60	L.V.155	LAD_02	31	4	Ladder
GCACTACTACAAGCCATTATAAGTACTGGCA	108	L.V.155	LAD_02	31	8	Ladder
ATTTACCTTAGATTTTGCAAGGTCACATACA	61	L.V.155	LAD_02	32	4	Ladder
CACTACTACAAGCCATTATAAGTACTGGCAG	109	L.V.155	LAD_02	32	8	Ladder
CCACTTAAGTCTGCCTCATGACAAACTTTTA	11	L.V.155	LAD_02	32	1	Ladder
TATAGCCAAAGAGTAGTGTACTTCTTTAGAA	22	L.V.155	LAD_02	32	2	Ladder
AAAAGTTTGTCATGAGGCAGACTTAAGTGGT	11	L.V.155	LAD_02	33	1	Ladder
ACTACTACAAGCCATTATAAGTACTGGCAGT	111	L.V.155	LAD_02	33	8	Ladder
ATAGCCAAAGAGTAGTGTACTTCTTTAGAAC	22	L.V.155	LAD_02	33	2	Ladder
ATGTATGTGACCTTGCAAAATCTAAGGTAAA	61	L.V.155	LAD_02	33	4	Ladder
AAAGTTTGTCATGAGGCAGACTTAAGTGGTT	11	L.V.155	LAD_02	34	1	Ladder
CGTTCTAAAGAAGTACACTACTCTTTGGCTA	21	L.V.155	LAD_02	34	2	Ladder
CTACTACAAGCCATTATAAGTACTGGCAGTC	109	L.V.155	LAD_02	34	8	Ladder
GATGTATGTGACCTTGCAAAATCTAAGGTAA	62	L.V.155	LAD_02	34	4	Ladder
AAGTTTGTCATGAGGCAGACTTAAGTGGTTA	11	L.V.155	LAD_02	35	1	Ladder
ACGTTCTAAAGAAGTACACTACTCTTTGGCT	22	L.V.155	LAD_02	35	2	Ladder
CGACTGCCAGTACTTATAATGGCTTGTAGTA	108	L.V.155	LAD_02	35	8	Ladder
TACCTTAGATTTTGCAAGGTCACATACATCA	62	L.V.155	LAD_02	35	4	Ladder
ACCTTAGATTTTGCAAGGTCACATACATCAA	62	L.V.155	LAD_02	36	4	Ladder
ACGACTGCCAGTACTTATAATGGCTTGTAGT	109	L.V.155	LAD_02	36	8	Ladder
AGTTTGTCATGAGGCAGACTTAAGTGGTTAC	11	L.V.155	LAD_02	36	1	Ladder
GCCAAAGAGTAGTGTACTTCTTTAGAACGTA	22	L.V.155	LAD_02	36	2	Ladder
AACGACTGCCAGTACTTATAATGGCTTGTAG	108	L.V.155	LAD_02	37	8	Ladder
ATACGTTCTAAAGAAGTACACTACTCTTTGG	22	L.V.155	LAD_02	37	2	Ladder
CCTTAGATTTTGCAAGGTCACATACATCAAG	63	L.V.155	LAD_02	37	4	Ladder
GTTTGTCATGAGGCAGACTTAAGTGGTTACA	11	L.V.155	LAD_02	37	1	Ladder
AATACGTTCTAAAGAAGTACACTACTCTTTG	22	L.V.155	LAD_02	38	2	Ladder
CAACGACTGCCAGTACTTATAATGGCTTGTA	107	L.V.155	LAD_02	38	8	Ladder
CCTTGATGTATGTGACCTTGCAAAATCTAAG	63	L.V.155	LAD_02	38	4	Ladder
GTGTAACCACTTAAGTCTGCCTCATGACAAA	12	L.V.155	LAD_02	38	1	Ladder
AAAGAGTAGTGTACTTCTTTAGAACGTATTG	22	L.V.155	LAD_02	39	2	Ladder
ACAACGACTGCCAGTACTTATAATGGCTTGT	106	L.V.155	LAD_02	39	8	Ladder
AGTGTAACCACTTAAGTCTGCCTCATGACAA	12	L.V.155	LAD_02	39	1	Ladder
TCCTTGATGTATGTGACCTTGCAAAATCTAA	62	L.V.155	LAD_02	39	4	Ladder
AACAACGACTGCCAGTACTTATAATGGCTTG	109	L.V.155	LAD_02	40	8	Ladder
AAGAGTAGTGTACTTCTTTAGAACGTATTGT	22	L.V.155	LAD_02	40	2	Ladder
AAGTGTAACCACTTAAGTCTGCCTCATGACA	13	L.V.155	LAD_02	40	1	Ladder
GTCCTTGATGTATGTGACCTTGCAAAATCTA	62	L.V.155	LAD_02	40	4	Ladder
AAGCCATTATAAGTACTGGCAGTCGTTGTTC	107	L.V.155	LAD_02	41	8	Ladder
AGAGTAGTGTACTTCTTTAGAACGTATTGTG	22	L.V.155	LAD_02	41	2	Ladder
AGATTTTGCAAGGTCACATACATCAAGGACC	64	L.V.155	LAD_02	41	4	Ladder
GTCATGAGGCAGACTTAAGTGGTTACACTTA	13	L.V.155	LAD_02	41	1	Ladder
AGCCATTATAAGTACTGGCAGTCGTTGTTCC	106	L.V.155	LAD_02	42	8	Ladder
ATAAGTGTAACCACTTAAGTCTGCCTCATGA	13	L.V.155	LAD_02	42	1	Ladder
GAGTAGTGTACTTCTTTAGAACGTATTGTGA	21	L.V.155	LAD_02	42	2	Ladder
GATTTTGCAAGGTCACATACATCAAGGACCA	62	L.V.155	LAD_02	42	4	Ladder
AGGAACAACGACTGCCAGTACTTATAATGGC	108	L.V.155	LAD_02	43	8	Ladder
AGTAGTGTACTTCTTTAGAACGTATTGTGAC	21	L.V.155	LAD_02	43	2	Ladder
ATTTTGCAAGGTCACATACATCAAGGACCAA	78	L.V.155	LAD_02	43	4	Ladder
CATAAGTGTAACCACTTAAGTCTGCCTCATG	13	L.V.155	LAD_02	43	1	Ladder
ATGAGGCAGACTTAAGTGGTTACACTTATGC	13	L.V.155	LAD_02	44	1	Ladder
CCATTATAAGTACTGGCAGTCGTTGTTCCTA	109	L.V.155	LAD_02	44	8	Ladder
CGTCACAATACGTTCTAAAGAAGTACACTAC	21	L.V.155	LAD_02	44	2	Ladder
CTTGGTCCTTGATGTATGTGACCTTGCAAAA	78	L.V.155	LAD_02	44	4	Ladder
ATAGGAACAACGACTGCCAGTACTTATAATG	111	L.V.155	LAD_02	45	8	Ladder
CCTTGGTCCTTGATGTATGTGACCTTGCAAA	79	L.V.155	LAD_02	45	4	Ladder
CGCATAAGTGTAACCACTTAAGTCTGCCTCA	13	L.V.155	LAD_02	45	1	Ladder
TAGTGTACTTCTTTAGAACGTATTGTGACGA	21	L.V.155	LAD_02	45	2	Ladder
AGTGTACTTCTTTAGAACGTATTGTGACGAA	20	L.V.155	LAD_02	46	2	Ladder
ATTATAAGTACTGGCAGTCGTTGTTCCTATA	112	L.V.155	LAD_02	46	8	Ladder
GAGGCAGACTTAAGTGGTTACACTTATGCGA	13	L.V.155	LAD_02	46	1	Ladder
GCCTTGGTCCTTGATGTATGTGACCTTGCAA	79	L.V.155	LAD_02	46	4	Ladder
AGGCAGACTTAAGTGGTTACACTTATGCGAC	13	L.V.155	LAD_02	47	1	Ladder
ATATAGGAACAACGACTGCCAGTACTTATAA	112	L.V.155	LAD_02	47	8	Ladder
GGCCTTGGTCCTTGATGTATGTGACCTTGCA	78	L.V.155	LAD_02	47	4	Ladder
GTGTACTTCTTTAGAACGTATTGTGACGAAC	20	L.V.155	LAD_02	47	2	Ladder
AGTCGCATAAGTGTAACCACTTAAGTCTGCC	13	L.V.155	LAD_02	48	1	Ladder
CGGCCTTGGTCCTTGATGTATGTGACCTTGC	76	L.V.155	LAD_02	48	4	Ladder
CGTTCGTCACAATACGTTCTAAAGAAGTACA	21	L.V.155	LAD_02	48	2	Ladder
GATATAGGAACAACGACTGCCAGTACTTATA	111	L.V.155	LAD_02	48	8	Ladder
AGATATAGGAACAACGACTGCCAGTACTTAT	109	L.V.155	LAD_02	49	8	Ladder
CAAGGTCACATACATCAAGGACCAAGGCCGA	76	L.V.155	LAD_02	49	4	Ladder
CAGTCGCATAAGTGTAACCACTTAAGTCTGC	13	L.V.155	LAD_02	49	1	Ladder
GTACTTCTTTAGAACGTATTGTGACGAACGA	21	L.V.155	LAD_02	49	2	Ladder
AAGGTCACATACATCAAGGACCAAGGCCGAG	77	L.V.155	LAD_02	50	4	Ladder
CAGACTTAAGTGGTTACACTTATGCGACTGC	13	L.V.155	LAD_02	50	1	Ladder
CTCGTTCGTCACAATACGTTCTAAAGAAGTA	21	L.V.155	LAD_02	50	2	Ladder
TAAGTACTGGCAGTCGTTGTTCCTATATCTA	107	L.V.155	LAD_02	50	8	Ladder
AAGTACTGGCAGTCGTTGTTCCTATATCTAG	108	L.V.155	LAD_02	51	8	Ladder
ACTTCTTTAGAACGTATTGTGACGAACGAGC	21	L.V.155	LAD_02	51	2	Ladder
AGACTTAAGTGGTTACACTTATGCGACTGCT	13	L.V.155	LAD_02	51	1	Ladder
AGGTCACATACATCAAGGACCAAGGCCGAGA	77	L.V.155	LAD_02	51	4	Ladder
ACTAGATATAGGAACAACGACTGCCAGTACT	110	L.V.155	LAD_02	52	8	Ladder
AGCTCGTTCGTCACAATACGTTCTAAAGAAG	21	L.V.155	LAD_02	52	2	Ladder
ATCTCGGCCTTGGTCCTTGATGTATGTGACC	77	L.V.155	LAD_02	52	4	Ladder
CAGCAGTCGCATAAGTGTAACCACTTAAGTC	13	L.V.155	LAD_02	52	1	Ladder
ACTTAAGTGGTTACACTTATGCGACTGCTGG	13	L.V.155	LAD_02	53	1	Ladder
CAGCTCGTTCGTCACAATACGTTCTAAAGAA	20	L.V.155	LAD_02	53	2	Ladder
CATCTCGGCCTTGGTCCTTGATGTATGTGAC	76	L.V.155	LAD_02	53	4	Ladder
GTACTGGCAGTCGTTGTTCCTATATCTAGTA	106	L.V.155	LAD_02	53	8	Ladder
ATACTAGATATAGGAACAACGACTGCCAGTA	109	L.V.155	LAD_02	54	8	Ladder
CCAGCTCGTTCGTCACAATACGTTCTAAAGA	20	L.V.155	LAD_02	54	2	Ladder
CTTAAGTGGTTACACTTATGCGACTGCTGGC	13	L.V.155	LAD_02	54	1	Ladder
TCACATACATCAAGGACCAAGGCCGAGATGA	76	L.V.155	LAD_02	54	4	Ladder
AATACTAGATATAGGAACAACGACTGCCAGT	110	L.V.155	LAD_02	55	8	Ladder
AGCCAGCAGTCGCATAAGTGTAACCACTTAA	13	L.V.155	LAD_02	55	1	Ladder
CACATACATCAAGGACCAAGGCCGAGATGAG	77	L.V.155	LAD_02	55	4	Ladder
CTTTAGAACGTATTGTGACGAACGAGCTGGA	20	L.V.155	LAD_02	55	2	Ladder
ACATACATCAAGGACCAAGGCCGAGATGAGA	76	L.V.155	LAD_02	56	4	Ladder
CTCCAGCTCGTTCGTCACAATACGTTCTAAA	20	L.V.155	LAD_02	56	2	Ladder
CTGGCAGTCGTTGTTCCTATATCTAGTATTA	110	L.V.155	LAD_02	56	8	Ladder
GAGCCAGCAGTCGCATAAGTGTAACCACTTA	13	L.V.155	LAD_02	56	1	Ladder
AAGTGGTTACACTTATGCGACTGCTGGCTCA	13	L.V.155	LAD_02	57	1	Ladder
ATAATACTAGATATAGGAACAACGACTGCCA	112	L.V.155	LAD_02	57	8	Ladder
CATACATCAAGGACCAAGGCCGAGATGAGAG	78	L.V.155	LAD_02	57	4	Ladder
CCTCCAGCTCGTTCGTCACAATACGTTCTAA	20	L.V.155	LAD_02	57	2	Ladder
AATAATACTAGATATAGGAACAACGACTGCC	114	L.V.155	LAD_02	58	8	Ladder
ACTCTCATCTCGGCCTTGGTCCTTGATGTAT	76	L.V.155	LAD_02	58	4	Ladder
AGTGGTTACACTTATGCGACTGCTGGCTCAA	13	L.V.155	LAD_02	58	1	Ladder
TAGAACGTATTGTGACGAACGAGCTGGAGGA	20	L.V.155	LAD_02	58	2	Ladder
AGAACGTATTGTGACGAACGAGCTGGAGGAC	20	L.V.155	LAD_02	59	2	Ladder
GACTCTCATCTCGGCCTTGGTCCTTGATGTA	74	L.V.155	LAD_02	59	4	Ladder
GCAGTCGTTGTTCCTATATCTAGTATTATTA	111	L.V.155	LAD_02	59	8	Ladder
GTGGTTACACTTATGCGACTGCTGGCTCAAA	13	L.V.155	LAD_02	59	1	Ladder
ACATCAAGGACCAAGGCCGAGATGAGAGTCG	74	L.V.155	LAD_02	60	4	Ladder
ATAATAATACTAGATATAGGAACAACGACTG	111	L.V.155	LAD_02	60	8	Ladder
GAACGTATTGTGACGAACGAGCTGGAGGACA	20	L.V.155	LAD_02	60	2	Ladder
GTTTGAGCCAGCAGTCGCATAAGTGTAACCA	13	L.V.155	LAD_02	60	1	Ladder
AACGTATTGTGACGAACGAGCTGGAGGACAG	20	L.V.155	LAD_02	61	2	Ladder
AGTCGTTGTTCCTATATCTAGTATTATTATA	112	L.V.155	LAD_02	61	8	Ladder
CATCAAGGACCAAGGCCGAGATGAGAGTCGA	74	L.V.155	LAD_02	61	4	Ladder
GGTTACACTTATGCGACTGCTGGCTCAAACC	13	L.V.155	LAD_02	61	1	Ladder
ACGTATTGTGACGAACGAGCTGGAGGACAGT	20	L.V.155	LAD_02	62	2	Ladder
ATATAATAATACTAGATATAGGAACAACGAC	115	L.V.155	LAD_02	62	8	Ladder
ATCAAGGACCAAGGCCGAGATGAGAGTCGAT	73	L.V.155	LAD_02	62	4	Ladder
CGGTTTGAGCCAGCAGTCGCATAAGTGTAAC	13	L.V.155	LAD_02	62	1	Ladder
CATCGACTCTCATCTCGGCCTTGGTCCTTGA	73	L.V.155	LAD_02	63	4	Ladder
CGTATTGTGACGAACGAGCTGGAGGACAGTA	19	L.V.155	LAD_02	63	2	Ladder
GATATAATAATACTAGATATAGGAACAACGA	114	L.V.155	LAD_02	63	8	Ladder
TCGGTTTGAGCCAGCAGTCGCATAAGTGTAA	13	L.V.155	LAD_02	63	1	Ladder
ATCGGTTTGAGCCAGCAGTCGCATAAGTGTA	13	L.V.155	LAD_02	64	1	Ladder
CAAGGACCAAGGCCGAGATGAGAGTCGATGG	70	L.V.155	LAD_02	64	4	Ladder
CGATATAATAATACTAGATATAGGAACAACG	116	L.V.155	LAD_02	64	8	Ladder
CTACTGTCCTCCAGCTCGTTCGTCACAATAC	19	L.V.155	LAD_02	64	2	Ladder
AAGGACCAAGGCCGAGATGAGAGTCGATGGA	68	L.V.155	LAD_02	65	4	Ladder
AATCGGTTTGAGCCAGCAGTCGCATAAGTGT	13	L.V.155	LAD_02	65	1	Ladder
ACTACTGTCCTCCAGCTCGTTCGTCACAATA	20	L.V.155	LAD_02	65	2	Ladder
CCGATATAATAATACTAGATATAGGAACAAC	119	L.V.155	LAD_02	65	8	Ladder
AACTACTGTCCTCCAGCTCGTTCGTCACAAT	20	L.V.155	LAD_02	66	2	Ladder
ACCGATATAATAATACTAGATATAGGAACAA	120	L.V.155	LAD_02	66	8	Ladder
AGGACCAAGGCCGAGATGAGAGTCGATGGAG	68	L.V.155	LAD_02	66	4	Ladder
CAATCGGTTTGAGCCAGCAGTCGCATAAGTG	13	L.V.155	LAD_02	66	1	Ladder
ACAATCGGTTTGAGCCAGCAGTCGCATAAGT	13	L.V.155	LAD_02	67	1	Ladder
CAACTACTGTCCTCCAGCTCGTTCGTCACAA	20	L.V.155	LAD_02	67	2	Ladder
GGACCAAGGCCGAGATGAGAGTCGATGGAGA	68	L.V.155	LAD_02	67	4	Ladder
TACCGATATAATAATACTAGATATAGGAACA	117	L.V.155	LAD_02	67	8	Ladder
AACAATCGGTTTGAGCCAGCAGTCGCATAAG	13	L.V.155	LAD_02	68	1	Ladder
ATCTCCATCGACTCTCATCTCGGCCTTGGTC	69	L.V.155	LAD_02	68	4	Ladder
GCAACTACTGTCCTCCAGCTCGTTCGTCACA	20	L.V.155	LAD_02	68	2	Ladder
GTTCCTATATCTAGTATTATTATATCGGTAA	115	L.V.155	LAD_02	68	8	Ladder
AATCTCCATCGACTCTCATCTCGGCCTTGGT	69	L.V.155	LAD_02	69	4	Ladder
ATTACCGATATAATAATACTAGATATAGGAA	115	L.V.155	LAD_02	69	8	Ladder
CAACAATCGGTTTGAGCCAGCAGTCGCATAA	13	L.V.155	LAD_02	69	1	Ladder
GTGACGAACGAGCTGGAGGACAGTAGTTGCA	20	L.V.155	LAD_02	69	2	Ladder
ACAACAATCGGTTTGAGCCAGCAGTCGCATA	13	L.V.155	LAD_02	70	1	Ladder
CATTACCGATATAATAATACTAGATATAGGA	113	L.V.155	LAD_02	70	8	Ladder
CCAAGGCCGAGATGAGAGTCGATGGAGATTC	69	L.V.155	LAD_02	70	4	Ladder
CTGCAACTACTGTCCTCCAGCTCGTTCGTCA	20	L.V.155	LAD_02	70	2	Ladder
ACTGCAACTACTGTCCTCCAGCTCGTTCGTC	20	L.V.155	LAD_02	71	2	Ladder
ATGCGACTGCTGGCTCAAACCGATTGTTGTC	13	L.V.155	LAD_02	71	1	Ladder
CAAGGCCGAGATGAGAGTCGATGGAGATTCG	70	L.V.155	LAD_02	71	4	Ladder
CCTATATCTAGTATTATTATATCGGTAATGC	114	L.V.155	LAD_02	71	8	Ladder
AAGGCCGAGATGAGAGTCGATGGAGATTCGA	70	L.V.155	LAD_02	72	4	Ladder
ACGAACGAGCTGGAGGACAGTAGTTGCAGTC	20	L.V.155	LAD_02	72	2	Ladder
CTATATCTAGTATTATTATATCGGTAATGCA	113	L.V.155	LAD_02	72	8	Ladder
TGACAACAATCGGTTTGAGCCAGCAGTCGCA	12	L.V.155	LAD_02	72	1	Ladder
AGGCCGAGATGAGAGTCGATGGAGATTCGAC	70	L.V.155	LAD_02	73	4	Ladder
CGAACGAGCTGGAGGACAGTAGTTGCAGTCA	19	L.V.155	LAD_02	73	2	Ladder
GCGACTGCTGGCTCAAACCGATTGTTGTCAA	10	L.V.155	LAD_02	73	1	Ladder
TATATCTAGTATTATTATATCGGTAATGCAA	112	L.V.155	LAD_02	73	8	Ladder
AGTCGAATCTCCATCGACTCTCATCTCGGCC	70	L.V.155	LAD_02	74	4	Ladder
ATATCTAGTATTATTATATCGGTAATGCAAC	114	L.V.155	LAD_02	74	8	Ladder
ATGACTGCAACTACTGTCCTCCAGCTCGTTC	20	L.V.155	LAD_02	74	2	Ladder
CGACTGCTGGCTCAAACCGATTGTTGTCAAC	10	L.V.155	LAD_02	74	1	Ladder
AACGAGCTGGAGGACAGTAGTTGCAGTCATG	20	L.V.155	LAD_02	75	2	Ladder
AGTTGACAACAATCGGTTTGAGCCAGCAGTC	10	L.V.155	LAD_02	75	1	Ladder
CAGTCGAATCTCCATCGACTCTCATCTCGGC	71	L.V.155	LAD_02	75	4	Ladder
GGTTGCATTACCGATATAATAATACTAGATA	114	L.V.155	LAD_02	75	8	Ladder
ACGAGCTGGAGGACAGTAGTTGCAGTCATGA	20	L.V.155	LAD_02	76	2	Ladder
ACTGCTGGCTCAAACCGATTGTTGTCAACTA	10	L.V.155	LAD_02	76	1	Ladder
ATCTAGTATTATTATATCGGTAATGCAACCA	110	L.V.155	LAD_02	76	8	Ladder
CCGAGATGAGAGTCGATGGAGATTCGACTGC	71	L.V.155	LAD_02	76	4	Ladder
AGCAGTCGAATCTCCATCGACTCTCATCTCG	72	L.V.155	LAD_02	77	4	Ladder
ATAGTTGACAACAATCGGTTTGAGCCAGCAG	10	L.V.155	LAD_02	77	1	Ladder
ATGGTTGCATTACCGATATAATAATACTAGA	113	L.V.155	LAD_02	77	8	Ladder
CGAGCTGGAGGACAGTAGTTGCAGTCATGAA	20	L.V.155	LAD_02	77	2	Ladder
AAGCAGTCGAATCTCCATCGACTCTCATCTC	72	L.V.155	LAD_02	78	4	Ladder
CTAGTATTATTATATCGGTAATGCAACCATA	112	L.V.155	LAD_02	78	8	Ladder
GAGCTGGAGGACAGTAGTTGCAGTCATGAAA	21	L.V.155	LAD_02	78	2	Ladder
GATAGTTGACAACAATCGGTTTGAGCCAGCA	10	L.V.155	LAD_02	78	1	Ladder
AGATGAGAGTCGATGGAGATTCGACTGCTTG	73	L.V.155	LAD_02	79	4	Ladder
AGCTGGAGGACAGTAGTTGCAGTCATGAAAG	21	L.V.155	LAD_02	79	2	Ladder
ATATGGTTGCATTACCGATATAATAATACTA	113	L.V.155	LAD_02	79	8	Ladder
CGATAGTTGACAACAATCGGTTTGAGCCAGC	10	L.V.155	LAD_02	79	1	Ladder
AGTATTATTATATCGGTAATGCAACCATATC	114	L.V.155	LAD_02	80	8	Ladder
CTGGCTCAAACCGATTGTTGTCAACTATCGA	10	L.V.155	LAD_02	80	1	Ladder
GATGAGAGTCGATGGAGATTCGACTGCTTGC	71	L.V.155	LAD_02	80	4	Ladder
GCTGGAGGACAGTAGTTGCAGTCATGAAAGA	19	L.V.155	LAD_02	80	2	Ladder
AGATATGGTTGCATTACCGATATAATAATAC	115	L.V.155	LAD_02	81	8	Ladder
ATGAGAGTCGATGGAGATTCGACTGCTTGCG	71	L.V.155	LAD_02	81	4	Ladder
CTGGAGGACAGTAGTTGCAGTCATGAAAGAA	19	L.V.155	LAD_02	81	2	Ladder
GTCGATAGTTGACAACAATCGGTTTGAGCCA	11	L.V.155	LAD_02	81	1	Ladder
ACGCAAGCAGTCGAATCTCCATCGACTCTCA	70	L.V.155	LAD_02	82	4	Ladder
CAGATATGGTTGCATTACCGATATAATAATA	115	L.V.155	LAD_02	82	8	Ladder
GGCTCAAACCGATTGTTGTCAACTATCGACA	11	L.V.155	LAD_02	82	1	Ladder
TGGAGGACAGTAGTTGCAGTCATGAAAGAAA	19	L.V.155	LAD_02	82	2	Ladder
ATTATTATATCGGTAATGCAACCATATCTGA	114	L.V.155	LAD_02	83	8	Ladder
CACGCAAGCAGTCGAATCTCCATCGACTCTC	69	L.V.155	LAD_02	83	4	Ladder
GCTCAAACCGATTGTTGTCAACTATCGACAC	11	L.V.155	LAD_02	83	1	Ladder
GGAGGACAGTAGTTGCAGTCATGAAAGAAAA	19	L.V.155	LAD_02	83	2	Ladder
AGAGTCGATGGAGATTCGACTGCTTGCGTGA	67	L.V.155	LAD_02	84	4	Ladder
CTCAAACCGATTGTTGTCAACTATCGACACC	11	L.V.155	LAD_02	84	1	Ladder
CTCAGATATGGTTGCATTACCGATATAATAA	116	L.V.155	LAD_02	84	8	Ladder
GAGGACAGTAGTTGCAGTCATGAAAGAAAAA	19	L.V.155	LAD_02	84	2	Ladder
ACTCAGATATGGTTGCATTACCGATATAATA	118	L.V.155	LAD_02	85	8	Ladder
AGGACAGTAGTTGCAGTCATGAAAGAAAAAA	19	L.V.155	LAD_02	85	2	Ladder
AGGTGTCGATAGTTGACAACAATCGGTTTGA	11	L.V.155	LAD_02	85	1	Ladder
GAGTCGATGGAGATTCGACTGCTTGCGTGAA	66	L.V.155	LAD_02	85	4	Ladder
AACTCAGATATGGTTGCATTACCGATATAAT	117	L.V.155	LAD_02	86	8	Ladder
AAGGTGTCGATAGTTGACAACAATCGGTTTG	11	L.V.155	LAD_02	86	1	Ladder
AGTCGATGGAGATTCGACTGCTTGCGTGAAA	67	L.V.155	LAD_02	86	4	Ladder
GGACAGTAGTTGCAGTCATGAAAGAAAAAAC	19	L.V.155	LAD_02	86	2	Ladder
AAACCGATTGTTGTCAACTATCGACACCTTT	11	L.V.155	LAD_02	87	1	Ladder
AGTTTTTTCTTTCATGACTGCAACTACTGTC	19	L.V.155	LAD_02	87	2	Ladder
CTTTCACGCAAGCAGTCGAATCTCCATCGAC	67	L.V.155	LAD_02	87	4	Ladder
GAACTCAGATATGGTTGCATTACCGATATAA	113	L.V.155	LAD_02	87	8	Ladder
AAAAGGTGTCGATAGTTGACAACAATCGGTT	11	L.V.155	LAD_02	88	1	Ladder
ACAGTAGTTGCAGTCATGAAAGAAAAAACTA	19	L.V.155	LAD_02	88	2	Ladder
ACTTTCACGCAAGCAGTCGAATCTCCATCGA	66	L.V.155	LAD_02	88	4	Ladder
CGAACTCAGATATGGTTGCATTACCGATATA	111	L.V.155	LAD_02	88	8	Ladder
ACCGATTGTTGTCAACTATCGACACCTTTTA	11	L.V.155	LAD_02	89	1	Ladder
ATATCGGTAATGCAACCATATCTGAGTTCGC	110	L.V.155	LAD_02	89	8	Ladder
CAGTAGTTGCAGTCATGAAAGAAAAAACTAC	19	L.V.155	LAD_02	89	2	Ladder
CGATGGAGATTCGACTGCTTGCGTGAAAGTA	66	L.V.155	LAD_02	89	4	Ladder
AGCGAACTCAGATATGGTTGCATTACCGATA	111	L.V.155	LAD_02	90	8	Ladder
AGTAGTTGCAGTCATGAAAGAAAAAACTACA	20	L.V.155	LAD_02	90	2	Ladder
ATAAAAGGTGTCGATAGTTGACAACAATCGG	11	L.V.155	LAD_02	90	1	Ladder
GATGGAGATTCGACTGCTTGCGTGAAAGTAC	66	L.V.155	LAD_02	90	4	Ladder
AATAAAAGGTGTCGATAGTTGACAACAATCG	11	L.V.155	LAD_02	91	1	Ladder
ATCGGTAATGCAACCATATCTGAGTTCGCTA	108	L.V.155	LAD_02	91	8	Ladder
ATGGAGATTCGACTGCTTGCGTGAAAGTACA	66	L.V.155	LAD_02	91	4	Ladder
CTGTAGTTTTTTCTTTCATGACTGCAACTAC	20	L.V.155	LAD_02	91	2	Ladder
GATTGTTGTCAACTATCGACACCTTTTATTA	11	L.V.155	LAD_02	92	1	Ladder
GTAGCGAACTCAGATATGGTTGCATTACCGA	107	L.V.155	LAD_02	92	8	Ladder
TAGTTGCAGTCATGAAAGAAAAAACTACAGA	20	L.V.155	LAD_02	92	2	Ladder
TGGAGATTCGACTGCTTGCGTGAAAGTACAA	66	L.V.155	LAD_02	92	4	Ladder
AGTTGCAGTCATGAAAGAAAAAACTACAGAT	20	L.V.155	LAD_02	93	2	Ladder
ATTGTTGTCAACTATCGACACCTTTTATTAG	11	L.V.155	LAD_02	93	1	Ladder
CGGTAATGCAACCATATCTGAGTTCGCTACC	107	L.V.155	LAD_02	93	8	Ladder
GGAGATTCGACTGCTTGCGTGAAAGTACAAA	67	L.V.155	LAD_02	93	4	Ladder
ATTTGTACTTTCACGCAAGCAGTCGAATCTC	66	L.V.155	LAD_02	94	4	Ladder
CCTAATAAAAGGTGTCGATAGTTGACAACAA	11	L.V.155	LAD_02	94	1	Ladder
GATCTGTAGTTTTTTCTTTCATGACTGCAAC	22	L.V.155	LAD_02	94	2	Ladder
GGGTAGCGAACTCAGATATGGTTGCATTACC	105	L.V.155	LAD_02	94	8	Ladder
AGATTCGACTGCTTGCGTGAAAGTACAAATG	64	L.V.155	LAD_02	95	4	Ladder
GCCTAATAAAAGGTGTCGATAGTTGACAACA	11	L.V.155	LAD_02	95	1	Ladder
GGGGTAGCGAACTCAGATATGGTTGCATTAC	105	L.V.155	LAD_02	95	8	Ladder
TGATCTGTAGTTTTTTCTTTCATGACTGCAA	22	L.V.155	LAD_02	95	2	Ladder
ACATTTGTACTTTCACGCAAGCAGTCGAATC	67	L.V.155	LAD_02	96	4	Ladder
CTGATCTGTAGTTTTTTCTTTCATGACTGCA	23	L.V.155	LAD_02	96	2	Ladder
GGGGGTAGCGAACTCAGATATGGTTGCATTA	104	L.V.155	LAD_02	96	8	Ladder
GTTGTCAACTATCGACACCTTTTATTAGGCA	11	L.V.155	LAD_02	96	1	Ladder
AATGCAACCATATCTGAGTTCGCTACCCCCA	105	L.V.155	LAD_02	97	8	Ladder
ACTGATCTGTAGTTTTTTCTTTCATGACTGC	22	L.V.155	LAD_02	97	2	Ladder
ATTCGACTGCTTGCGTGAAAGTACAAATGTG	67	L.V.155	LAD_02	97	4	Ladder
GTGCCTAATAAAAGGTGTCGATAGTTGACAA	11	L.V.155	LAD_02	97	1	Ladder
ACACATTTGTACTTTCACGCAAGCAGTCGAA	66	L.V.155	LAD_02	98	4	Ladder
AGTGCCTAATAAAAGGTGTCGATAGTTGACA	11	L.V.155	LAD_02	98	1	Ladder
ATGCAACCATATCTGAGTTCGCTACCCCCAC	106	L.V.155	LAD_02	98	8	Ladder
CAGTCATGAAAGAAAAAACTACAGATCAGTA	23	L.V.155	LAD_02	98	2	Ladder
AGTCATGAAAGAAAAAACTACAGATCAGTAT	23	L.V.155	LAD_02	99	2	Ladder
CACACATTTGTACTTTCACGCAAGCAGTCGA	65	L.V.155	LAD_02	99	4	Ladder
GAGTGCCTAATAAAAGGTGTCGATAGTTGAC	10	L.V.155	LAD_02	99	1	Ladder
GGTGGGGGTAGCGAACTCAGATATGGTTGCA	105	L.V.155	LAD_02	99	8	Ladder
AGAGTGCCTAATAAAAGGTGTCGATAGTTGA	10	L.V.155	LAD_02	100	1	Ladder
CATACTGATCTGTAGTTTTTTCTTTCATGAC	23	L.V.155	LAD_02	100	2	Ladder
CCACACATTTGTACTTTCACGCAAGCAGTCG	64	L.V.155	LAD_02	100	4	Ladder
CGGTGGGGGTAGCGAACTCAGATATGGTTGC	105	L.V.155	LAD_02	100	8	Ladder
AAGAGTGCCTAATAAAAGGTGTCGATAGTTG	9	L.V.155	LAD_02	101	1	Ladder
ACATACTGATCTGTAGTTTTTTCTTTCATGA	22	L.V.155	LAD_02	101	2	Ladder
ACCACACATTTGTACTTTCACGCAAGCAGTC	62	L.V.155	LAD_02	101	4	Ladder
CAACCATATCTGAGTTCGCTACCCCCACCGA	104	L.V.155	LAD_02	101	8	Ladder
AACCATATCTGAGTTCGCTACCCCCACCGAG	107	L.V.155	LAD_02	102	8	Ladder
AACTATCGACACCTTTTATTAGGCACTCTTA	8	L.V.155	LAD_02	102	1	Ladder
ACTGCTTGCGTGAAAGTACAAATGTGTGGTA	61	L.V.155	LAD_02	102	4	Ladder
CATGAAAGAAAAAACTACAGATCAGTATGTC	22	L.V.155	LAD_02	102	2	Ladder
ACCATATCTGAGTTCGCTACCCCCACCGAGA	108	L.V.155	LAD_02	103	8	Ladder
ACTATCGACACCTTTTATTAGGCACTCTTAG	9	L.V.155	LAD_02	103	1	Ladder
AGACATACTGATCTGTAGTTTTTTCTTTCAT	21	L.V.155	LAD_02	103	2	Ladder
CTGCTTGCGTGAAAGTACAAATGTGTGGTAA	61	L.V.155	LAD_02	103	4	Ladder
ATCTCGGTGGGGGTAGCGAACTCAGATATGG	106	L.V.155	LAD_02	104	8	Ladder
CTATCGACACCTTTTATTAGGCACTCTTAGA	10	L.V.155	LAD_02	104	1	Ladder
TAGACATACTGATCTGTAGTTTTTTCTTTCA	19	L.V.155	LAD_02	104	2	Ladder
TGCTTGCGTGAAAGTACAAATGTGTGGTAAA	58	L.V.155	LAD_02	104	4	Ladder
ATTTACCACACATTTGTACTTTCACGCAAGC	60	L.V.155	LAD_02	105	4	Ladder
CATATCTGAGTTCGCTACCCCCACCGAGATA	102	L.V.155	LAD_02	105	8	Ladder
CTCTAAGAGTGCCTAATAAAAGGTGTCGATA	10	L.V.155	LAD_02	105	1	Ladder
GAAAGAAAAAACTACAGATCAGTATGTCTAA	19	L.V.155	LAD_02	105	2	Ladder
AAAGAAAAAACTACAGATCAGTATGTCTAAC	20	L.V.155	LAD_02	106	2	Ladder
ATATCTGAGTTCGCTACCCCCACCGAGATAC	104	L.V.155	LAD_02	106	8	Ladder
ATCGACACCTTTTATTAGGCACTCTTAGAGC	10	L.V.155	LAD_02	106	1	Ladder
CTTGCGTGAAAGTACAAATGTGTGGTAAATC	59	L.V.155	LAD_02	106	4	Ladder
AAGAAAAAACTACAGATCAGTATGTCTAACA	20	L.V.155	LAD_02	107	2	Ladder
CGCTCTAAGAGTGCCTAATAAAAGGTGTCGA	10	L.V.155	LAD_02	107	1	Ladder
TATCTGAGTTCGCTACCCCCACCGAGATACA	101	L.V.155	LAD_02	107	8	Ladder
TGATTTACCACACATTTGTACTTTCACGCAA	58	L.V.155	LAD_02	107	4	Ladder
ACGCTCTAAGAGTGCCTAATAAAAGGTGTCG	11	L.V.155	LAD_02	108	1	Ladder
AGAAAAAACTACAGATCAGTATGTCTAACAC	20	L.V.155	LAD_02	108	2	Ladder
ATCTGAGTTCGCTACCCCCACCGAGATACAA	101	L.V.155	LAD_02	108	8	Ladder
ATGATTTACCACACATTTGTACTTTCACGCA	60	L.V.155	LAD_02	108	4	Ladder
CATGATTTACCACACATTTGTACTTTCACGC	61	L.V.155	LAD_02	109	4	Ladder
GAAAAAACTACAGATCAGTATGTCTAACACA	21	L.V.155	LAD_02	109	2	Ladder
GACACCTTTTATTAGGCACTCTTAGAGCGTA	11	L.V.155	LAD_02	109	1	Ladder
TCTGAGTTCGCTACCCCCACCGAGATACAAA	100	L.V.155	LAD_02	109	8	Ladder
AAAAAACTACAGATCAGTATGTCTAACACAA	21	L.V.155	LAD_02	110	2	Ladder
ACACCTTTTATTAGGCACTCTTAGAGCGTAA	11	L.V.155	LAD_02	110	1	Ladder
CGTGAAAGTACAAATGTGTGGTAAATCATGA	58	L.V.155	LAD_02	110	4	Ladder
CTGAGTTCGCTACCCCCACCGAGATACAAAG	98	L.V.155	LAD_02	110	8	Ladder
AAAAACTACAGATCAGTATGTCTAACACAAG	20	L.V.155	LAD_02	111	2	Ladder
ACTTTGTATCTCGGTGGGGGTAGCGAACTCA	97	L.V.155	LAD_02	111	8	Ladder
CACCTTTTATTAGGCACTCTTAGAGCGTAAG	11	L.V.155	LAD_02	111	1	Ladder
GTCATGATTTACCACACATTTGTACTTTCAC	60	L.V.155	LAD_02	111	4	Ladder
AAAACTACAGATCAGTATGTCTAACACAAGA	21	L.V.155	LAD_02	112	2	Ladder
AACTTTGTATCTCGGTGGGGGTAGCGAACTC	99	L.V.155	LAD_02	112	8	Ladder
ACCTTTTATTAGGCACTCTTAGAGCGTAAGG	11	L.V.155	LAD_02	112	1	Ladder
GGTCATGATTTACCACACATTTGTACTTTCA	60	L.V.155	LAD_02	112	4	Ladder
AAACTACAGATCAGTATGTCTAACACAAGAG	21	L.V.155	LAD_02	113	2	Ladder
AGTTCGCTACCCCCACCGAGATACAAAGTTG	98	L.V.155	LAD_02	113	8	Ladder
CCCTTACGCTCTAAGAGTGCCTAATAAAAGG	11	L.V.155	LAD_02	113	1	Ladder
CGGTCATGATTTACCACACATTTGTACTTTC	59	L.V.155	LAD_02	113	4	Ladder
AAAGTACAAATGTGTGGTAAATCATGACCGA	60	L.V.155	LAD_02	114	4	Ladder
AACTACAGATCAGTATGTCTAACACAAGAGT	23	L.V.155	LAD_02	114	2	Ladder
CTTTTATTAGGCACTCTTAGAGCGTAAGGGA	11	L.V.155	LAD_02	114	1	Ladder
GCAACTTTGTATCTCGGTGGGGGTAGCGAAC	99	L.V.155	LAD_02	114	8	Ladder
AACTCTTGTGTTAGACATACTGATCTGTAGT	23	L.V.155	LAD_02	115	2	Ladder
AAGTACAAATGTGTGGTAAATCATGACCGAG	61	L.V.155	LAD_02	115	4	Ladder
TGCAACTTTGTATCTCGGTGGGGGTAGCGAA	99	L.V.155	LAD_02	115	8	Ladder
TTCCCTTACGCTCTAAGAGTGCCTAATAAAA	11	L.V.155	LAD_02	115	1	Ladder
AAACTCTTGTGTTAGACATACTGATCTGTAG	24	L.V.155	LAD_02	116	2	Ladder
AGTACAAATGTGTGGTAAATCATGACCGAGG	60	L.V.155	LAD_02	116	4	Ladder
ATGCAACTTTGTATCTCGGTGGGGGTAGCGA	98	L.V.155	LAD_02	116	8	Ladder
GTTCCCTTACGCTCTAAGAGTGCCTAATAAA	11	L.V.155	LAD_02	116	1	Ladder
AGTTCCCTTACGCTCTAAGAGTGCCTAATAA	10	L.V.155	LAD_02	117	1	Ladder
CCCTCGGTCATGATTTACCACACATTTGTAC	61	L.V.155	LAD_02	117	4	Ladder
CGCTACCCCCACCGAGATACAAAGTTGCATA	98	L.V.155	LAD_02	117	8	Ladder
GAAACTCTTGTGTTAGACATACTGATCTGTA	24	L.V.155	LAD_02	117	2	Ladder
ACAGATCAGTATGTCTAACACAAGAGTTTCA	24	L.V.155	LAD_02	118	2	Ladder
CTATGCAACTTTGTATCTCGGTGGGGGTAGC	99	L.V.155	LAD_02	118	8	Ladder
GAGTTCCCTTACGCTCTAAGAGTGCCTAATA	10	L.V.155	LAD_02	118	1	Ladder
GCCCTCGGTCATGATTTACCACACATTTGTA	59	L.V.155	LAD_02	118	4	Ladder
ACAAATGTGTGGTAAATCATGACCGAGGGCA	59	L.V.155	LAD_02	119	4	Ladder
ACTATGCAACTTTGTATCTCGGTGGGGGTAG	98	L.V.155	LAD_02	119	8	Ladder
ATGAAACTCTTGTGTTAGACATACTGATCTG	25	L.V.155	LAD_02	119	2	Ladder
ATTAGGCACTCTTAGAGCGTAAGGGAACTCC	10	L.V.155	LAD_02	119	1	Ladder
AACTATGCAACTTTGTATCTCGGTGGGGGTA	99	L.V.155	LAD_02	120	8	Ladder
AGATCAGTATGTCTAACACAAGAGTTTCATC	25	L.V.155	LAD_02	120	2	Ladder
AGGAGTTCCCTTACGCTCTAAGAGTGCCTAA	10	L.V.155	LAD_02	120	1	Ladder
CAAATGTGTGGTAAATCATGACCGAGGGCAA	57	L.V.155	LAD_02	120	4	Ladder
AAATGTGTGGTAAATCATGACCGAGGGCAAG	57	L.V.155	LAD_02	121	4	Ladder
ACCCCCACCGAGATACAAAGTTGCATAGTTA	107	L.V.155	LAD_02	121	8	Ladder
GATCAGTATGTCTAACACAAGAGTTTCATCA	25	L.V.155	LAD_02	121	2	Ladder
TAGGAGTTCCCTTACGCTCTAAGAGTGCCTA	10	L.V.155	LAD_02	121	1	Ladder
AATGTGTGGTAAATCATGACCGAGGGCAAGA	56	L.V.155	LAD_02	122	4	Ladder
AGGCACTCTTAGAGCGTAAGGGAACTCCTAA	10	L.V.155	LAD_02	122	1	Ladder
ATCAGTATGTCTAACACAAGAGTTTCATCAA	24	L.V.155	LAD_02	122	2	Ladder
CCCCCACCGAGATACAAAGTTGCATAGTTAA	111	L.V.155	LAD_02	122	8	Ladder
ATGTGTGGTAAATCATGACCGAGGGCAAGAG	57	L.V.155	LAD_02	123	4	Ladder
ATTAGGAGTTCCCTTACGCTCTAAGAGTGCC	11	L.V.155	LAD_02	123	1	Ladder
CCCCACCGAGATACAAAGTTGCATAGTTAAA	109	L.V.155	LAD_02	123	8	Ladder
TCAGTATGTCTAACACAAGAGTTTCATCAAA	24	L.V.155	LAD_02	123	2	Ladder
AATTAGGAGTTCCCTTACGCTCTAAGAGTGC	11	L.V.155	LAD_02	124	1	Ladder
ACTCTTGCCCTCGGTCATGATTTACCACACA	56	L.V.155	LAD_02	124	4	Ladder
CAGTATGTCTAACACAAGAGTTTCATCAAAG	24	L.V.155	LAD_02	124	2	Ladder
CCCACCGAGATACAAAGTTGCATAGTTAAAC	115	L.V.155	LAD_02	124	8	Ladder
AGTATGTCTAACACAAGAGTTTCATCAAAGC	24	L.V.155	LAD_02	125	2	Ladder
AGTTTAACTATGCAACTTTGTATCTCGGTGG	122	L.V.155	LAD_02	125	8	Ladder
CACTCTTAGAGCGTAAGGGAACTCCTAATTC	11	L.V.155	LAD_02	125	1	Ladder
GACTCTTGCCCTCGGTCATGATTTACCACAC	58	L.V.155	LAD_02	125	4	Ladder
ACTCTTAGAGCGTAAGGGAACTCCTAATTCA	10	L.V.155	LAD_02	126	1	Ladder
CACCGAGATACAAAGTTGCATAGTTAAACTC	123	L.V.155	LAD_02	126	8	Ladder
CGACTCTTGCCCTCGGTCATGATTTACCACA	58	L.V.155	LAD_02	126	4	Ladder
CGCTTTGATGAAACTCTTGTGTTAGACATAC	25	L.V.155	LAD_02	126	2	Ladder
ACCGAGATACAAAGTTGCATAGTTAAACTCG	122	L.V.155	LAD_02	127	8	Ladder
ACGACTCTTGCCCTCGGTCATGATTTACCAC	57	L.V.155	LAD_02	127	4	Ladder
CTCTTAGAGCGTAAGGGAACTCCTAATTCAC	10	L.V.155	LAD_02	127	1	Ladder
GCGCTTTGATGAAACTCTTGTGTTAGACATA	25	L.V.155	LAD_02	127	2	Ladder
AGTGAATTAGGAGTTCCCTTACGCTCTAAGA	10	L.V.155	LAD_02	128	1	Ladder
ATGTCTAACACAAGAGTTTCATCAAAGCGCC	25	L.V.155	LAD_02	128	2	Ladder
CCGAGATACAAAGTTGCATAGTTAAACTCGC	122	L.V.155	LAD_02	128	8	Ladder
GACGACTCTTGCCCTCGGTCATGATTTACCA	57	L.V.155	LAD_02	128	4	Ladder
AAGTGAATTAGGAGTTCCCTTACGCTCTAAG	10	L.V.155	LAD_02	129	1	Ladder
AGGCGCTTTGATGAAACTCTTGTGTTAGACA	26	L.V.155	LAD_02	129	2	Ladder
CGACGACTCTTGCCCTCGGTCATGATTTACC	57	L.V.155	LAD_02	129	4	Ladder
CGAGATACAAAGTTGCATAGTTAAACTCGCC	125	L.V.155	LAD_02	129	8	Ladder
AAAGTGAATTAGGAGTTCCCTTACGCTCTAA	10	L.V.155	LAD_02	130	1	Ladder
CAGGCGCTTTGATGAAACTCTTGTGTTAGAC	25	L.V.155	LAD_02	130	2	Ladder
CGGCGAGTTTAACTATGCAACTTTGTATCTC	123	L.V.155	LAD_02	130	8	Ladder
GCGACGACTCTTGCCCTCGGTCATGATTTAC	57	L.V.155	LAD_02	130	4	Ladder
ACAGGCGCTTTGATGAAACTCTTGTGTTAGA	25	L.V.155	LAD_02	131	2	Ladder
AGATACAAAGTTGCATAGTTAAACTCGCCGA	121	L.V.155	LAD_02	131	8	Ladder
CAAAGTGAATTAGGAGTTCCCTTACGCTCTA	11	L.V.155	LAD_02	131	1	Ladder
TAAATCATGACCGAGGGCAAGAGTCGTCGCA	57	L.V.155	LAD_02	131	4	Ladder
AAATCATGACCGAGGGCAAGAGTCGTCGCAG	58	L.V.155	LAD_02	132	4	Ladder
ACAAAGTGAATTAGGAGTTCCCTTACGCTCT	12	L.V.155	LAD_02	132	1	Ladder
ATCGGCGAGTTTAACTATGCAACTTTGTATC	121	L.V.155	LAD_02	132	8	Ladder
CTAACACAAGAGTTTCATCAAAGCGCCTGTA	25	L.V.155	LAD_02	132	2	Ladder
AACAAAGTGAATTAGGAGTTCCCTTACGCTC	11	L.V.155	LAD_02	133	1	Ladder
AATCATGACCGAGGGCAAGAGTCGTCGCAGA	59	L.V.155	LAD_02	133	4	Ladder
AATCGGCGAGTTTAACTATGCAACTTTGTAT	120	L.V.155	LAD_02	133	8	Ladder
GTACAGGCGCTTTGATGAAACTCTTGTGTTA	26	L.V.155	LAD_02	133	2	Ladder
AAACAAAGTGAATTAGGAGTTCCCTTACGCT	11	L.V.155	LAD_02	134	1	Ladder
AACACAAGAGTTTCATCAAAGCGCCTGTACA	25	L.V.155	LAD_02	134	2	Ladder
ATCATGACCGAGGGCAAGAGTCGTCGCAGAA	58	L.V.155	LAD_02	134	4	Ladder
TAATCGGCGAGTTTAACTATGCAACTTTGTA	120	L.V.155	LAD_02	134	8	Ladder
ACAAAGTTGCATAGTTAAACTCGCCGATTAA	120	L.V.155	LAD_02	135	8	Ladder
ACACAAGAGTTTCATCAAAGCGCCTGTACAG	25	L.V.155	LAD_02	135	2	Ladder
CTTCTGCGACGACTCTTGCCCTCGGTCATGA	58	L.V.155	LAD_02	135	4	Ladder
GCGTAAGGGAACTCCTAATTCACTTTGTTTA	11	L.V.155	LAD_02	135	1	Ladder
ACTTCTGCGACGACTCTTGCCCTCGGTCATG	61	L.V.155	LAD_02	136	4	Ladder
CAAAGTTGCATAGTTAAACTCGCCGATTAAA	121	L.V.155	LAD_02	136	8	Ladder
CACAAGAGTTTCATCAAAGCGCCTGTACAGG	27	L.V.155	LAD_02	136	2	Ladder
CGTAAGGGAACTCCTAATTCACTTTGTTTAG	11	L.V.155	LAD_02	136	1	Ladder
AAAGTTGCATAGTTAAACTCGCCGATTAAAT	123	L.V.155	LAD_02	137	8	Ladder
AACTTCTGCGACGACTCTTGCCCTCGGTCAT	62	L.V.155	LAD_02	137	4	Ladder
ACAAGAGTTTCATCAAAGCGCCTGTACAGGA	26	L.V.155	LAD_02	137	2	Ladder
GTAAGGGAACTCCTAATTCACTTTGTTTAGA	12	L.V.155	LAD_02	137	1	Ladder
AAGTTGCATAGTTAAACTCGCCGATTAAATC	125	L.V.155	LAD_02	138	8	Ladder
CAAGAGTTTCATCAAAGCGCCTGTACAGGAG	26	L.V.155	LAD_02	138	2	Ladder
CTCTAAACAAAGTGAATTAGGAGTTCCCTTA	13	L.V.155	LAD_02	138	1	Ladder
TAACTTCTGCGACGACTCTTGCCCTCGGTCA	62	L.V.155	LAD_02	138	4	Ladder
AAGAGTTTCATCAAAGCGCCTGTACAGGAGT	25	L.V.155	LAD_02	139	2	Ladder
AAGGGAACTCCTAATTCACTTTGTTTAGAGG	13	L.V.155	LAD_02	139	1	Ladder
AGTTGCATAGTTAAACTCGCCGATTAAATCA	126	L.V.155	LAD_02	139	8	Ladder
ATAACTTCTGCGACGACTCTTGCCCTCGGTC	63	L.V.155	LAD_02	139	4	Ladder
ACCGAGGGCAAGAGTCGTCGCAGAAGTTATC	63	L.V.155	LAD_02	140	4	Ladder
ACCTCTAAACAAAGTGAATTAGGAGTTCCCT	13	L.V.155	LAD_02	140	1	Ladder
AGAGTTTCATCAAAGCGCCTGTACAGGAGTC	25	L.V.155	LAD_02	140	2	Ladder
GTTGCATAGTTAAACTCGCCGATTAAATCAA	128	L.V.155	LAD_02	140	8	Ladder
AACCTCTAAACAAAGTGAATTAGGAGTTCCC	13	L.V.155	LAD_02	141	1	Ladder
CCGAGGGCAAGAGTCGTCGCAGAAGTTATCC	62	L.V.155	LAD_02	141	4	Ladder
CGACTCCTGTACAGGCGCTTTGATGAAACTC	26	L.V.155	LAD_02	141	2	Ladder
TTGCATAGTTAAACTCGCCGATTAAATCAAA	127	L.V.155	LAD_02	141	8	Ladder
AAACCTCTAAACAAAGTGAATTAGGAGTTCC	13	L.V.155	LAD_02	142	1	Ladder
ACGACTCCTGTACAGGCGCTTTGATGAAACT	27	L.V.155	LAD_02	142	2	Ladder
CGAGGGCAAGAGTCGTCGCAGAAGTTATCCG	62	L.V.155	LAD_02	142	4	Ladder
CTTTGATTTAATCGGCGAGTTTAACTATGCA	127	L.V.155	LAD_02	142	8	Ladder
AAAACCTCTAAACAAAGTGAATTAGGAGTTC	12	L.V.155	LAD_02	143	1	Ladder
AACGACTCCTGTACAGGCGCTTTGATGAAAC	27	L.V.155	LAD_02	143	2	Ladder
ACGGATAACTTCTGCGACGACTCTTGCCCTC	64	L.V.155	LAD_02	143	4	Ladder
GCATAGTTAAACTCGCCGATTAAATCAAAGA	128	L.V.155	LAD_02	143	8	Ladder
AAACGACTCCTGTACAGGCGCTTTGATGAAA	26	L.V.155	LAD_02	144	2	Ladder
AACGGATAACTTCTGCGACGACTCTTGCCCT	63	L.V.155	LAD_02	144	4	Ladder
AACTCCTAATTCACTTTGTTTAGAGGTTTTA	12	L.V.155	LAD_02	144	1	Ladder
CATAGTTAAACTCGCCGATTAAATCAAAGAC	128	L.V.155	LAD_02	144	8	Ladder
AAACGGATAACTTCTGCGACGACTCTTGCCC	63	L.V.155	LAD_02	145	4	Ladder
ACTCCTAATTCACTTTGTTTAGAGGTTTTAC	13	L.V.155	LAD_02	145	1	Ladder
AGTCTTTGATTTAATCGGCGAGTTTAACTAT	125	L.V.155	LAD_02	145	8	Ladder
TAAACGACTCCTGTACAGGCGCTTTGATGAA	25	L.V.155	LAD_02	145	2	Ladder
AAAACGGATAACTTCTGCGACGACTCTTGCC	63	L.V.155	LAD_02	146	4	Ladder
CAGTCTTTGATTTAATCGGCGAGTTTAACTA	125	L.V.155	LAD_02	146	8	Ladder
CTCCTAATTCACTTTGTTTAGAGGTTTTACA	13	L.V.155	LAD_02	146	1	Ladder
TCATCAAAGCGCCTGTACAGGAGTCGTTTAA	25	L.V.155	LAD_02	146	2	Ladder
ACAGTCTTTGATTTAATCGGCGAGTTTAACT	129	L.V.155	LAD_02	147	8	Ladder
ATGTAAAACCTCTAAACAAAGTGAATTAGGA	13	L.V.155	LAD_02	147	1	Ladder
ATTAAACGACTCCTGTACAGGCGCTTTGATG	25	L.V.155	LAD_02	147	2	Ladder
GAAAACGGATAACTTCTGCGACGACTCTTGC	63	L.V.155	LAD_02	147	4	Ladder
AATTAAACGACTCCTGTACAGGCGCTTTGAT	25	L.V.155	LAD_02	148	2	Ladder
CAAGAGTCGTCGCAGAAGTTATCCGTTTTCC	62	L.V.155	LAD_02	148	4	Ladder
CCTAATTCACTTTGTTTAGAGGTTTTACATC	13	L.V.155	LAD_02	148	1	Ladder
GTTAAACTCGCCGATTAAATCAAAGACTGTA	130	L.V.155	LAD_02	148	8	Ladder
AAGAGTCGTCGCAGAAGTTATCCGTTTTCCG	62	L.V.155	LAD_02	149	4	Ladder
CTAATTCACTTTGTTTAGAGGTTTTACATCA	12	L.V.155	LAD_02	149	1	Ladder
CTACAGTCTTTGATTTAATCGGCGAGTTTAA	129	L.V.155	LAD_02	149	8	Ladder
GAATTAAACGACTCCTGTACAGGCGCTTTGA	25	L.V.155	LAD_02	149	2	Ladder
ACGGAAAACGGATAACTTCTGCGACGACTCT	62	L.V.155	LAD_02	150	4	Ladder
CAAAGCGCCTGTACAGGAGTCGTTTAATTCC	26	L.V.155	LAD_02	150	2	Ladder
CCTACAGTCTTTGATTTAATCGGCGAGTTTA	130	L.V.155	LAD_02	150	8	Ladder
CTGATGTAAAACCTCTAAACAAAGTGAATTA	12	L.V.155	LAD_02	150	1	Ladder
AAACTCGCCGATTAAATCAAAGACTGTAGGA	127	L.V.155	LAD_02	151	8	Ladder
AAAGCGCCTGTACAGGAGTCGTTTAATTCCG	26	L.V.155	LAD_02	151	2	Ladder
AATTCACTTTGTTTAGAGGTTTTACATCAGT	12	L.V.155	LAD_02	151	1	Ladder
CACGGAAAACGGATAACTTCTGCGACGACTC	62	L.V.155	LAD_02	151	4	Ladder
AACTCGCCGATTAAATCAAAGACTGTAGGAA	127	L.V.155	LAD_02	152	8	Ladder
AAGCGCCTGTACAGGAGTCGTTTAATTCCGC	26	L.V.155	LAD_02	152	2	Ladder
ACACGGAAAACGGATAACTTCTGCGACGACT	61	L.V.155	LAD_02	152	4	Ladder
ATTCACTTTGTTTAGAGGTTTTACATCAGTA	12	L.V.155	LAD_02	152	1	Ladder
ACTCGCCGATTAAATCAAAGACTGTAGGAAG	128	L.V.155	LAD_02	153	8	Ladder
AGCGCCTGTACAGGAGTCGTTTAATTCCGCT	26	L.V.155	LAD_02	153	2	Ladder
GTACTGATGTAAAACCTCTAAACAAAGTGAA	12	L.V.155	LAD_02	153	1	Ladder
GTCGTCGCAGAAGTTATCCGTTTTCCGTGTA	61	L.V.155	LAD_02	153	4	Ladder
AGTACTGATGTAAAACCTCTAAACAAAGTGA	12	L.V.155	LAD_02	154	1	Ladder
CAGCGGAATTAAACGACTCCTGTACAGGCGC	25	L.V.155	LAD_02	154	2	Ladder
CTCGCCGATTAAATCAAAGACTGTAGGAAGA	127	L.V.155	LAD_02	154	8	Ladder
TCGTCGCAGAAGTTATCCGTTTTCCGTGTAA	61	L.V.155	LAD_02	154	4	Ladder
AAGTACTGATGTAAAACCTCTAAACAAAGTG	12	L.V.155	LAD_02	155	1	Ladder
ACAGCGGAATTAAACGACTCCTGTACAGGCG	25	L.V.155	LAD_02	155	2	Ladder
ATCTTCCTACAGTCTTTGATTTAATCGGCGA	127	L.V.155	LAD_02	155	8	Ladder
CGTCGCAGAAGTTATCCGTTTTCCGTGTAAC	62	L.V.155	LAD_02	155	4	Ladder
AAAGTACTGATGTAAAACCTCTAAACAAAGT	12	L.V.155	LAD_02	156	1	Ladder
CATCTTCCTACAGTCTTTGATTTAATCGGCG	128	L.V.155	LAD_02	156	8	Ladder
GCCTGTACAGGAGTCGTTTAATTCCGCTGTA	25	L.V.155	LAD_02	156	2	Ladder
GTCGCAGAAGTTATCCGTTTTCCGTGTAACA	62	L.V.155	LAD_02	156	4	Ladder
CAAAGTACTGATGTAAAACCTCTAAACAAAG	12	L.V.155	LAD_02	157	1	Ladder
CCATCTTCCTACAGTCTTTGATTTAATCGGC	128	L.V.155	LAD_02	157	8	Ladder
CCTGTACAGGAGTCGTTTAATTCCGCTGTAA	25	L.V.155	LAD_02	157	2	Ladder
CTGTTACACGGAAAACGGATAACTTCTGCGA	61	L.V.155	LAD_02	157	4	Ladder
CCAAAGTACTGATGTAAAACCTCTAAACAAA	11	L.V.155	LAD_02	158	1	Ladder
CCGATTAAATCAAAGACTGTAGGAAGATGGC	131	L.V.155	LAD_02	158	8	Ladder
CGCAGAAGTTATCCGTTTTCCGTGTAACAGA	64	L.V.155	LAD_02	158	4	Ladder
CTGTACAGGAGTCGTTTAATTCCGCTGTAAA	26	L.V.155	LAD_02	158	2	Ladder
ATTTACAGCGGAATTAAACGACTCCTGTACA	26	L.V.155	LAD_02	159	2	Ladder
CGATTAAATCAAAGACTGTAGGAAGATGGCC	133	L.V.155	LAD_02	159	8	Ladder
CTCTGTTACACGGAAAACGGATAACTTCTGC	63	L.V.155	LAD_02	159	4	Ladder
TCCAAAGTACTGATGTAAAACCTCTAAACAA	10	L.V.155	LAD_02	159	1	Ladder
ACTCTGTTACACGGAAAACGGATAACTTCTG	60	L.V.155	LAD_02	160	4	Ladder
CGGCCATCTTCCTACAGTCTTTGATTTAATC	133	L.V.155	LAD_02	160	8	Ladder
CTCCAAAGTACTGATGTAAAACCTCTAAACA	10	L.V.155	LAD_02	160	1	Ladder
GTACAGGAGTCGTTTAATTCCGCTGTAAATA	26	L.V.155	LAD_02	160	2	Ladder
ACGGCCATCTTCCTACAGTCTTTGATTTAAT	135	L.V.155	LAD_02	161	8	Ladder
AGAAGTTATCCGTTTTCCGTGTAACAGAGTC	60	L.V.155	LAD_02	161	4	Ladder
GCTCCAAAGTACTGATGTAAAACCTCTAAAC	10	L.V.155	LAD_02	161	1	Ladder
TACAGGAGTCGTTTAATTCCGCTGTAAATAA	26	L.V.155	LAD_02	161	2	Ladder
AACGGCCATCTTCCTACAGTCTTTGATTTAA	133	L.V.155	LAD_02	162	8	Ladder
ACAGGAGTCGTTTAATTCCGCTGTAAATAAG	26	L.V.155	LAD_02	162	2	Ladder
AGACTCTGTTACACGGAAAACGGATAACTTC	61	L.V.155	LAD_02	162	4	Ladder
CGCTCCAAAGTACTGATGTAAAACCTCTAAA	10	L.V.155	LAD_02	162	1	Ladder
AAGACTCTGTTACACGGAAAACGGATAACTT	61	L.V.155	LAD_02	163	4	Ladder
ACGCTCCAAAGTACTGATGTAAAACCTCTAA	10	L.V.155	LAD_02	163	1	Ladder
CAGGAGTCGTTTAATTCCGCTGTAAATAAGA	26	L.V.155	LAD_02	163	2	Ladder
TAAATCAAAGACTGTAGGAAGATGGCCGTTA	132	L.V.155	LAD_02	163	8	Ladder
AAATCAAAGACTGTAGGAAGATGGCCGTTAT	134	L.V.155	LAD_02	164	8	Ladder
AACGCTCCAAAGTACTGATGTAAAACCTCTA	10	L.V.155	LAD_02	164	1	Ladder
AGGAGTCGTTTAATTCCGCTGTAAATAAGAT	27	L.V.155	LAD_02	164	2	Ladder
AGTTATCCGTTTTCCGTGTAACAGAGTCTTG	60	L.V.155	LAD_02	164	4	Ladder
AAACGCTCCAAAGTACTGATGTAAAACCTCT	10	L.V.155	LAD_02	165	1	Ladder
AATAACGGCCATCTTCCTACAGTCTTTGATT	134	L.V.155	LAD_02	165	8	Ladder
AATCTTATTTACAGCGGAATTAAACGACTCC	27	L.V.155	LAD_02	165	2	Ladder
CCAAGACTCTGTTACACGGAAAACGGATAAC	61	L.V.155	LAD_02	165	4	Ladder
ACCAAGACTCTGTTACACGGAAAACGGATAA	61	L.V.155	LAD_02	166	4	Ladder
ATCAAAGACTGTAGGAAGATGGCCGTTATTC	136	L.V.155	LAD_02	166	8	Ladder
GAGGTTTTACATCAGTACTTTGGAGCGTTTA	10	L.V.155	LAD_02	166	1	Ladder
GAGTCGTTTAATTCCGCTGTAAATAAGATTA	26	L.V.155	LAD_02	166	2	Ladder
AACCAAGACTCTGTTACACGGAAAACGGATA	60	L.V.155	LAD_02	167	4	Ladder
AGAATAACGGCCATCTTCCTACAGTCTTTGA	134	L.V.155	LAD_02	167	8	Ladder
AGGTTTTACATCAGTACTTTGGAGCGTTTAG	10	L.V.155	LAD_02	167	1	Ladder
AGTCGTTTAATTCCGCTGTAAATAAGATTAG	26	L.V.155	LAD_02	167	2	Ladder
AAACCAAGACTCTGTTACACGGAAAACGGAT	60	L.V.155	LAD_02	168	4	Ladder
AAGAATAACGGCCATCTTCCTACAGTCTTTG	132	L.V.155	LAD_02	168	8	Ladder
GCTAATCTTATTTACAGCGGAATTAAACGAC	26	L.V.155	LAD_02	168	2	Ladder
GGTTTTACATCAGTACTTTGGAGCGTTTAGA	10	L.V.155	LAD_02	168	1	Ladder
AAAGAATAACGGCCATCTTCCTACAGTCTTT	132	L.V.155	LAD_02	169	8	Ladder
ATCTAAACGCTCCAAAGTACTGATGTAAAAC	10	L.V.155	LAD_02	169	1	Ladder
GAAACCAAGACTCTGTTACACGGAAAACGGA	60	L.V.155	LAD_02	169	4	Ladder
TCGTTTAATTCCGCTGTAAATAAGATTAGCA	26	L.V.155	LAD_02	169	2	Ladder
AAGACTGTAGGAAGATGGCCGTTATTCTTTA	131	L.V.155	LAD_02	170	8	Ladder
AGAAACCAAGACTCTGTTACACGGAAAACGG	61	L.V.155	LAD_02	170	4	Ladder
CGTTTAATTCCGCTGTAAATAAGATTAGCAA	26	L.V.155	LAD_02	170	2	Ladder
TATCTAAACGCTCCAAAGTACTGATGTAAAA	10	L.V.155	LAD_02	170	1	Ladder
AAGAAACCAAGACTCTGTTACACGGAAAACG	62	L.V.155	LAD_02	171	4	Ladder
AGACTGTAGGAAGATGGCCGTTATTCTTTAA	128	L.V.155	LAD_02	171	8	Ladder
ATATCTAAACGCTCCAAAGTACTGATGTAAA	10	L.V.155	LAD_02	171	1	Ladder
GTTTAATTCCGCTGTAAATAAGATTAGCAAA	27	L.V.155	LAD_02	171	2	Ladder
AAAGAAACCAAGACTCTGTTACACGGAAAAC	63	L.V.155	LAD_02	172	4	Ladder
AATATCTAAACGCTCCAAAGTACTGATGTAA	10	L.V.155	LAD_02	172	1	Ladder
ATTAAAGAATAACGGCCATCTTCCTACAGTC	128	L.V.155	LAD_02	172	8	Ladder
CTTTGCTAATCTTATTTACAGCGGAATTAAA	27	L.V.155	LAD_02	172	2	Ladder
AAAAGAAACCAAGACTCTGTTACACGGAAAA	64	L.V.155	LAD_02	173	4	Ladder
ACTGTAGGAAGATGGCCGTTATTCTTTAATG	129	L.V.155	LAD_02	173	8	Ladder
ACTTTGCTAATCTTATTTACAGCGGAATTAA	27	L.V.155	LAD_02	173	2	Ladder
GAATATCTAAACGCTCCAAAGTACTGATGTA	10	L.V.155	LAD_02	173	1	Ladder
AACTTTGCTAATCTTATTTACAGCGGAATTA	27	L.V.155	LAD_02	174	2	Ladder
ACATCAGTACTTTGGAGCGTTTAGATATTCG	10	L.V.155	LAD_02	174	1	Ladder
CAAAAGAAACCAAGACTCTGTTACACGGAAA	63	L.V.155	LAD_02	174	4	Ladder
CCATTAAAGAATAACGGCCATCTTCCTACAG	127	L.V.155	LAD_02	174	8	Ladder
AATTCCGCTGTAAATAAGATTAGCAAAGTTA	27	L.V.155	LAD_02	175	2	Ladder
ACGAATATCTAAACGCTCCAAAGTACTGATG	10	L.V.155	LAD_02	175	1	Ladder
CCCATTAAAGAATAACGGCCATCTTCCTACA	125	L.V.155	LAD_02	175	8	Ladder
TCAAAAGAAACCAAGACTCTGTTACACGGAA	62	L.V.155	LAD_02	175	4	Ladder
ATCAGTACTTTGGAGCGTTTAGATATTCGTG	11	L.V.155	LAD_02	176	1	Ladder
ATTCCGCTGTAAATAAGATTAGCAAAGTTAG	28	L.V.155	LAD_02	176	2	Ladder
CCCCATTAAAGAATAACGGCCATCTTCCTAC	127	L.V.155	LAD_02	176	8	Ladder
GTCAAAAGAAACCAAGACTCTGTTACACGGA	62	L.V.155	LAD_02	176	4	Ladder
ACCCCATTAAAGAATAACGGCCATCTTCCTA	124	L.V.155	LAD_02	177	8	Ladder
CCGTGTAACAGAGTCTTGGTTTCTTTTGACA	61	L.V.155	LAD_02	177	4	Ladder
TCACGAATATCTAAACGCTCCAAAGTACTGA	12	L.V.155	LAD_02	177	1	Ladder
TCTAACTTTGCTAATCTTATTTACAGCGGAA	28	L.V.155	LAD_02	177	2	Ladder
AGGAAGATGGCCGTTATTCTTTAATGGGGTC	123	L.V.155	LAD_02	178	8	Ladder
CAGTACTTTGGAGCGTTTAGATATTCGTGAA	12	L.V.155	LAD_02	178	1	Ladder
CGTGTAACAGAGTCTTGGTTTCTTTTGACAG	61	L.V.155	LAD_02	178	4	Ladder
GTCTAACTTTGCTAATCTTATTTACAGCGGA	28	L.V.155	LAD_02	178	2	Ladder
ACTGTCAAAAGAAACCAAGACTCTGTTACAC	61	L.V.155	LAD_02	179	4	Ladder
AGTACTTTGGAGCGTTTAGATATTCGTGAAG	13	L.V.155	LAD_02	179	1	Ladder
CCGCTGTAAATAAGATTAGCAAAGTTAGACG	28	L.V.155	LAD_02	179	2	Ladder
GGAAGATGGCCGTTATTCTTTAATGGGGTCA	123	L.V.155	LAD_02	179	8	Ladder
CCGTCTAACTTTGCTAATCTTATTTACAGCG	28	L.V.155	LAD_02	180	2	Ladder
CCTTCACGAATATCTAAACGCTCCAAAGTAC	13	L.V.155	LAD_02	180	1	Ladder
GAAGATGGCCGTTATTCTTTAATGGGGTCAA	123	L.V.155	LAD_02	180	8	Ladder
TACTGTCAAAAGAAACCAAGACTCTGTTACA	61	L.V.155	LAD_02	180	4	Ladder
AAGATGGCCGTTATTCTTTAATGGGGTCAAC	122	L.V.155	LAD_02	181	8	Ladder
ACCTTCACGAATATCTAAACGCTCCAAAGTA	13	L.V.155	LAD_02	181	1	Ladder
CCCGTCTAACTTTGCTAATCTTATTTACAGC	28	L.V.155	LAD_02	181	2	Ladder
GTAACAGAGTCTTGGTTTCTTTTGACAGTAC	62	L.V.155	LAD_02	181	4	Ladder
ACTTTGGAGCGTTTAGATATTCGTGAAGGTG	13	L.V.155	LAD_02	182	1	Ladder
AGATGGCCGTTATTCTTTAATGGGGTCAACA	122	L.V.155	LAD_02	182	8	Ladder
CCCCGTCTAACTTTGCTAATCTTATTTACAG	28	L.V.155	LAD_02	182	2	Ladder
TAACAGAGTCTTGGTTTCTTTTGACAGTACA	62	L.V.155	LAD_02	182	4	Ladder
AACAGAGTCTTGGTTTCTTTTGACAGTACAA	64	L.V.155	LAD_02	183	4	Ladder
ACCCCGTCTAACTTTGCTAATCTTATTTACA	27	L.V.155	LAD_02	183	2	Ladder
CTTTGGAGCGTTTAGATATTCGTGAAGGTGA	13	L.V.155	LAD_02	183	1	Ladder
GATGGCCGTTATTCTTTAATGGGGTCAACAA	123	L.V.155	LAD_02	183	8	Ladder
ACAGAGTCTTGGTTTCTTTTGACAGTACAAC	64	L.V.155	LAD_02	184	4	Ladder
ATCACCTTCACGAATATCTAAACGCTCCAAA	13	L.V.155	LAD_02	184	1	Ladder
ATGGCCGTTATTCTTTAATGGGGTCAACAAG	122	L.V.155	LAD_02	184	8	Ladder
CACCCCGTCTAACTTTGCTAATCTTATTTAC	27	L.V.155	LAD_02	184	2	Ladder
AATCACCTTCACGAATATCTAAACGCTCCAA	13	L.V.155	LAD_02	185	1	Ladder
CAGAGTCTTGGTTTCTTTTGACAGTACAACG	65	L.V.155	LAD_02	185	4	Ladder
GCACCCCGTCTAACTTTGCTAATCTTATTTA	28	L.V.155	LAD_02	185	2	Ladder
GCTTGTTGACCCCATTAAAGAATAACGGCCA	121	L.V.155	LAD_02	185	8	Ladder
AAATAAGATTAGCAAAGTTAGACGGGGTGCG	29	L.V.155	LAD_02	186	2	Ladder
ACGTTGTACTGTCAAAAGAAACCAAGACTCT	66	L.V.155	LAD_02	186	4	Ladder
CGCTTGTTGACCCCATTAAAGAATAACGGCC	124	L.V.155	LAD_02	186	8	Ladder
GAATCACCTTCACGAATATCTAAACGCTCCA	13	L.V.155	LAD_02	186	1	Ladder
AATAAGATTAGCAAAGTTAGACGGGGTGCGG	29	L.V.155	LAD_02	187	2	Ladder
CCGCTTGTTGACCCCATTAAAGAATAACGGC	129	L.V.155	LAD_02	187	8	Ladder
GAGTCTTGGTTTCTTTTGACAGTACAACGTA	66	L.V.155	LAD_02	187	4	Ladder
GGAGCGTTTAGATATTCGTGAAGGTGATTCA	13	L.V.155	LAD_02	187	1	Ladder
AGTCTTGGTTTCTTTTGACAGTACAACGTAA	65	L.V.155	LAD_02	188	4	Ladder
ATAAGATTAGCAAAGTTAGACGGGGTGCGGA	29	L.V.155	LAD_02	188	2	Ladder
CCGTTATTCTTTAATGGGGTCAACAAGCGGA	128	L.V.155	LAD_02	188	8	Ladder
GAGCGTTTAGATATTCGTGAAGGTGATTCAA	13	L.V.155	LAD_02	188	1	Ladder
AGCGTTTAGATATTCGTGAAGGTGATTCAAT	13	L.V.155	LAD_02	189	1	Ladder
CGTTATTCTTTAATGGGGTCAACAAGCGGAG	132	L.V.155	LAD_02	189	8	Ladder
CTCCGCACCCCGTCTAACTTTGCTAATCTTA	29	L.V.155	LAD_02	189	2	Ladder
GTCTTGGTTTCTTTTGACAGTACAACGTAAC	65	L.V.155	LAD_02	189	4	Ladder
AAGATTAGCAAAGTTAGACGGGGTGCGGAGG	29	L.V.155	LAD_02	190	2	Ladder
CGTTACGTTGTACTGTCAAAAGAAACCAAGA	66	L.V.155	LAD_02	190	4	Ladder
GATTGAATCACCTTCACGAATATCTAAACGC	14	L.V.155	LAD_02	190	1	Ladder
GTTATTCTTTAATGGGGTCAACAAGCGGAGA	132	L.V.155	LAD_02	190	8	Ladder
ACCTCCGCACCCCGTCTAACTTTGCTAATCT	29	L.V.155	LAD_02	191	2	Ladder
CCGTTACGTTGTACTGTCAAAAGAAACCAAG	64	L.V.155	LAD_02	191	4	Ladder
CGTTTAGATATTCGTGAAGGTGATTCAATCC	14	L.V.155	LAD_02	191	1	Ladder
TTATTCTTTAATGGGGTCAACAAGCGGAGAA	130	L.V.155	LAD_02	191	8	Ladder
AACCTCCGCACCCCGTCTAACTTTGCTAATC	29	L.V.155	LAD_02	192	2	Ladder
AGGATTGAATCACCTTCACGAATATCTAAAC	14	L.V.155	LAD_02	192	1	Ladder
CCCGTTACGTTGTACTGTCAAAAGAAACCAA	64	L.V.155	LAD_02	192	4	Ladder
TATTCTTTAATGGGGTCAACAAGCGGAGAAA	128	L.V.155	LAD_02	192	8	Ladder
AAGGATTGAATCACCTTCACGAATATCTAAA	14	L.V.155	LAD_02	193	1	Ladder
ATTAGCAAAGTTAGACGGGGTGCGGAGGTTA	28	L.V.155	LAD_02	193	2	Ladder
ATTCTTTAATGGGGTCAACAAGCGGAGAAAC	126	L.V.155	LAD_02	193	8	Ladder
TCCCGTTACGTTGTACTGTCAAAAGAAACCA	65	L.V.155	LAD_02	193	4	Ladder
ATAACCTCCGCACCCCGTCTAACTTTGCTAA	28	L.V.155	LAD_02	194	2	Ladder
CGTTTCTCCGCTTGTTGACCCCATTAAAGAA	126	L.V.155	LAD_02	194	8	Ladder
GAAGGATTGAATCACCTTCACGAATATCTAA	14	L.V.155	LAD_02	194	1	Ladder
GGTTTCTTTTGACAGTACAACGTAACGGGAC	66	L.V.155	LAD_02	194	4	Ladder
CGTCCCGTTACGTTGTACTGTCAAAAGAAAC	65	L.V.155	LAD_02	195	4	Ladder
TAGATATTCGTGAAGGTGATTCAATCCTTCA	14	L.V.155	LAD_02	195	1	Ladder
TAGCAAAGTTAGACGGGGTGCGGAGGTTATA	27	L.V.155	LAD_02	195	2	Ladder
TCGTTTCTCCGCTTGTTGACCCCATTAAAGA	125	L.V.155	LAD_02	195	8	Ladder
ACGTCCCGTTACGTTGTACTGTCAAAAGAAA	65	L.V.155	LAD_02	196	4	Ladder
AGATATTCGTGAAGGTGATTCAATCCTTCAT	14	L.V.155	LAD_02	196	1	Ladder
AGCAAAGTTAGACGGGGTGCGGAGGTTATAC	27	L.V.155	LAD_02	196	2	Ladder
ATCGTTTCTCCGCTTGTTGACCCCATTAAAG	126	L.V.155	LAD_02	196	8	Ladder
AACGTCCCGTTACGTTGTACTGTCAAAAGAA	64	L.V.155	LAD_02	197	4	Ladder
AATGAAGGATTGAATCACCTTCACGAATATC	14	L.V.155	LAD_02	197	1	Ladder
GATCGTTTCTCCGCTTGTTGACCCCATTAAA	124	L.V.155	LAD_02	197	8	Ladder
GCAAAGTTAGACGGGGTGCGGAGGTTATACC	27	L.V.155	LAD_02	197	2	Ladder
AAATGAAGGATTGAATCACCTTCACGAATAT	15	L.V.155	LAD_02	198	1	Ladder
CAAAGTTAGACGGGGTGCGGAGGTTATACCG	27	L.V.155	LAD_02	198	2	Ladder
CAACGTCCCGTTACGTTGTACTGTCAAAAGA	64	L.V.155	LAD_02	198	4	Ladder
GGATCGTTTCTCCGCTTGTTGACCCCATTAA	123	L.V.155	LAD_02	198	8	Ladder
AAAGTTAGACGGGGTGCGGAGGTTATACCGG	27	L.V.155	LAD_02	199	2	Ladder
ACAACGTCCCGTTACGTTGTACTGTCAAAAG	63	L.V.155	LAD_02	199	4	Ladder
AGGATCGTTTCTCCGCTTGTTGACCCCATTA	122	L.V.155	LAD_02	199	8	Ladder
GAAATGAAGGATTGAATCACCTTCACGAATA	15	L.V.155	LAD_02	199	1	Ladder
AACAACGTCCCGTTACGTTGTACTGTCAAAA	63	L.V.155	LAD_02	200	4	Ladder
AAGGATCGTTTCTCCGCTTGTTGACCCCATT	122	L.V.155	LAD_02	200	8	Ladder
AAGTTAGACGGGGTGCGGAGGTTATACCGGT	27	L.V.155	LAD_02	200	2	Ladder
ATTCGTGAAGGTGATTCAATCCTTCATTTCA	14	L.V.155	LAD_02	200	1	Ladder
AAACAACGTCCCGTTACGTTGTACTGTCAAA	63	L.V.155	LAD_02	201	4	Ladder
AGTTAGACGGGGTGCGGAGGTTATACCGGTG	27	L.V.155	LAD_02	201	2	Ladder
ATGAAATGAAGGATTGAATCACCTTCACGAA	14	L.V.155	LAD_02	201	1	Ladder
ATGGGGTCAACAAGCGGAGAAACGATCCTTC	122	L.V.155	LAD_02	201	8	Ladder
AAAACAACGTCCCGTTACGTTGTACTGTCAA	63	L.V.155	LAD_02	202	4	Ladder
CATGAAATGAAGGATTGAATCACCTTCACGA	14	L.V.155	LAD_02	202	1	Ladder
CCACCGGTATAACCTCCGCACCCCGTCTAAC	27	L.V.155	LAD_02	202	2	Ladder
CGAAGGATCGTTTCTCCGCTTGTTGACCCCA	122	L.V.155	LAD_02	202	8	Ladder
ACCACCGGTATAACCTCCGCACCCCGTCTAA	27	L.V.155	LAD_02	203	2	Ladder
CAAAACAACGTCCCGTTACGTTGTACTGTCA	63	L.V.155	LAD_02	203	4	Ladder
CGTGAAGGTGATTCAATCCTTCATTTCATGC	15	L.V.155	LAD_02	203	1	Ladder
GGGGTCAACAAGCGGAGAAACGATCCTTCGA	124	L.V.155	LAD_02	203	8	Ladder
AGCATGAAATGAAGGATTGAATCACCTTCAC	15	L.V.155	LAD_02	204	1	Ladder
GACAGTACAACGTAACGGGACGTTGTTTTGC	63	L.V.155	LAD_02	204	4	Ladder
GGGTCAACAAGCGGAGAAACGATCCTTCGAA	120	L.V.155	LAD_02	204	8	Ladder
TACCACCGGTATAACCTCCGCACCCCGTCTA	27	L.V.155	LAD_02	204	2	Ladder
ACAGTACAACGTAACGGGACGTTGTTTTGCG	65	L.V.155	LAD_02	205	4	Ladder
AGACGGGGTGCGGAGGTTATACCGGTGGTAT	27	L.V.155	LAD_02	205	2	Ladder
GGTCAACAAGCGGAGAAACGATCCTTCGAAC	120	L.V.155	LAD_02	205	8	Ladder
TAGCATGAAATGAAGGATTGAATCACCTTCA	15	L.V.155	LAD_02	205	1	Ladder
AATACCACCGGTATAACCTCCGCACCCCGTC	28	L.V.155	LAD_02	206	2	Ladder
CAGTACAACGTAACGGGACGTTGTTTTGCGG	64	L.V.155	LAD_02	206	4	Ladder
GAAGGTGATTCAATCCTTCATTTCATGCTAA	15	L.V.155	LAD_02	206	1	Ladder
GTCAACAAGCGGAGAAACGATCCTTCGAACA	122	L.V.155	LAD_02	206	8	Ladder
AAGGTGATTCAATCCTTCATTTCATGCTAAC	15	L.V.155	LAD_02	207	1	Ladder
ACGGGGTGCGGAGGTTATACCGGTGGTATTA	28	L.V.155	LAD_02	207	2	Ladder
AGTACAACGTAACGGGACGTTGTTTTGCGGC	63	L.V.155	LAD_02	207	4	Ladder
ATGTTCGAAGGATCGTTTCTCCGCTTGTTGA	121	L.V.155	LAD_02	207	8	Ladder
AATGTTCGAAGGATCGTTTCTCCGCTTGTTG	126	L.V.155	LAD_02	208	8	Ladder
AGCCGCAAAACAACGTCCCGTTACGTTGTAC	64	L.V.155	LAD_02	208	4	Ladder
AGGTGATTCAATCCTTCATTTCATGCTAACA	15	L.V.155	LAD_02	208	1	Ladder
CGGGGTGCGGAGGTTATACCGGTGGTATTAA	28	L.V.155	LAD_02	208	2	Ladder
AACAAGCGGAGAAACGATCCTTCGAACATTC	125	L.V.155	LAD_02	209	8	Ladder
ATGTTAGCATGAAATGAAGGATTGAATCACC	15	L.V.155	LAD_02	209	1	Ladder
CTTAATACCACCGGTATAACCTCCGCACCCC	28	L.V.155	LAD_02	209	2	Ladder
GAGCCGCAAAACAACGTCCCGTTACGTTGTA	64	L.V.155	LAD_02	209	4	Ladder
ACAACGTAACGGGACGTTGTTTTGCGGCTCT	64	L.V.155	LAD_02	210	4	Ladder
ACAAGCGGAGAAACGATCCTTCGAACATTCT	126	L.V.155	LAD_02	210	8	Ladder
ACTTAATACCACCGGTATAACCTCCGCACCC	28	L.V.155	LAD_02	210	2	Ladder
CATGTTAGCATGAAATGAAGGATTGAATCAC	15	L.V.155	LAD_02	210	1	Ladder
AACTTAATACCACCGGTATAACCTCCGCACC	28	L.V.155	LAD_02	211	2	Ladder
CAACGTAACGGGACGTTGTTTTGCGGCTCTA	65	L.V.155	LAD_02	211	4	Ladder
CAAGCGGAGAAACGATCCTTCGAACATTCTG	126	L.V.155	LAD_02	211	8	Ladder
GCATGTTAGCATGAAATGAAGGATTGAATCA	15	L.V.155	LAD_02	211	1	Ladder
AACGTAACGGGACGTTGTTTTGCGGCTCTAA	66	L.V.155	LAD_02	212	4	Ladder
AAGCGGAGAAACGATCCTTCGAACATTCTGA	129	L.V.155	LAD_02	212	8	Ladder
AGCATGTTAGCATGAAATGAAGGATTGAATC	15	L.V.155	LAD_02	212	1	Ladder
CAACTTAATACCACCGGTATAACCTCCGCAC	28	L.V.155	LAD_02	212	2	Ladder
ACGTAACGGGACGTTGTTTTGCGGCTCTAAG	67	L.V.155	LAD_02	213	4	Ladder
AGCGGAGAAACGATCCTTCGAACATTCTGAT	128	L.V.155	LAD_02	213	8	Ladder
ATTCAATCCTTCATTTCATGCTAACATGCTA	15	L.V.155	LAD_02	213	1	Ladder
GCAACTTAATACCACCGGTATAACCTCCGCA	28	L.V.155	LAD_02	213	2	Ladder
AATCAGAATGTTCGAAGGATCGTTTCTCCGC	130	L.V.155	LAD_02	214	8	Ladder
AGCAACTTAATACCACCGGTATAACCTCCGC	26	L.V.155	LAD_02	214	2	Ladder
CGTAACGGGACGTTGTTTTGCGGCTCTAAGC	68	L.V.155	LAD_02	214	4	Ladder
TTAGCATGTTAGCATGAAATGAAGGATTGAA	15	L.V.155	LAD_02	214	1	Ladder
AAATCAGAATGTTCGAAGGATCGTTTCTCCG	130	L.V.155	LAD_02	215	8	Ladder
CGGAGGTTATACCGGTGGTATTAAGTTGCTA	25	L.V.155	LAD_02	215	2	Ladder
GTAACGGGACGTTGTTTTGCGGCTCTAAGCA	69	L.V.155	LAD_02	215	4	Ladder
TCAATCCTTCATTTCATGCTAACATGCTAAA	15	L.V.155	LAD_02	215	1	Ladder
ATAGCAACTTAATACCACCGGTATAACCTCC	26	L.V.155	LAD_02	216	2	Ladder
ATTTAGCATGTTAGCATGAAATGAAGGATTG	15	L.V.155	LAD_02	216	1	Ladder
CAAATCAGAATGTTCGAAGGATCGTTTCTCC	129	L.V.155	LAD_02	216	8	Ladder
GTGCTTAGAGCCGCAAAACAACGTCCCGTTA	68	L.V.155	LAD_02	216	4	Ladder
AACGGGACGTTGTTTTGCGGCTCTAAGCACA	68	L.V.155	LAD_02	217	4	Ladder
AATCCTTCATTTCATGCTAACATGCTAAATA	15	L.V.155	LAD_02	217	1	Ladder
GAGAAACGATCCTTCGAACATTCTGATTTGC	129	L.V.155	LAD_02	217	8	Ladder
GAGGTTATACCGGTGGTATTAAGTTGCTATA	28	L.V.155	LAD_02	217	2	Ladder
ACGGGACGTTGTTTTGCGGCTCTAAGCACAG	68	L.V.155	LAD_02	218	4	Ladder
AGAAACGATCCTTCGAACATTCTGATTTGCA	129	L.V.155	LAD_02	218	8	Ladder
AGGTTATACCGGTGGTATTAAGTTGCTATAA	27	L.V.155	LAD_02	218	2	Ladder
ATCCTTCATTTCATGCTAACATGCTAAATAA	16	L.V.155	LAD_02	218	1	Ladder
ATGCAAATCAGAATGTTCGAAGGATCGTTTC	127	L.V.155	LAD_02	219	8	Ladder
CGGGACGTTGTTTTGCGGCTCTAAGCACAGC	68	L.V.155	LAD_02	219	4	Ladder
GGTTATACCGGTGGTATTAAGTTGCTATAAC	27	L.V.155	LAD_02	219	2	Ladder
TCCTTCATTTCATGCTAACATGCTAAATAAA	16	L.V.155	LAD_02	219	1	Ladder
AAACGATCCTTCGAACATTCTGATTTGCATA	126	L.V.155	LAD_02	220	8	Ladder
AGCTGTGCTTAGAGCCGCAAAACAACGTCCC	69	L.V.155	LAD_02	220	4	Ladder
CCTTCATTTCATGCTAACATGCTAAATAAAC	16	L.V.155	LAD_02	220	1	Ladder
GGTTATAGCAACTTAATACCACCGGTATAAC	27	L.V.155	LAD_02	220	2	Ladder
AACGATCCTTCGAACATTCTGATTTGCATAT	125	L.V.155	LAD_02	221	8	Ladder
AGGTTATAGCAACTTAATACCACCGGTATAA	27	L.V.155	LAD_02	221	2	Ladder
AGTTTATTTAGCATGTTAGCATGAAATGAAG	16	L.V.155	LAD_02	221	1	Ladder
CAGCTGTGCTTAGAGCCGCAAAACAACGTCC	70	L.V.155	LAD_02	221	4	Ladder
AATATGCAAATCAGAATGTTCGAAGGATCGT	121	L.V.155	LAD_02	222	8	Ladder
ACAGCTGTGCTTAGAGCCGCAAAACAACGTC	71	L.V.155	LAD_02	222	4	Ladder
TAGGTTATAGCAACTTAATACCACCGGTATA	28	L.V.155	LAD_02	222	2	Ladder
TAGTTTATTTAGCATGTTAGCATGAAATGAA	15	L.V.155	LAD_02	222	1	Ladder
AAATATGCAAATCAGAATGTTCGAAGGATCG	123	L.V.155	LAD_02	223	8	Ladder
AACAGCTGTGCTTAGAGCCGCAAAACAACGT	69	L.V.155	LAD_02	223	4	Ladder
ATACCGGTGGTATTAAGTTGCTATAACCTAT	28	L.V.155	LAD_02	223	2	Ladder
CTAGTTTATTTAGCATGTTAGCATGAAATGA	15	L.V.155	LAD_02	223	1	Ladder
CATTTCATGCTAACATGCTAAATAAACTAGA	15	L.V.155	LAD_02	224	1	Ladder
CGTTGTTTTGCGGCTCTAAGCACAGCTGTTA	68	L.V.155	LAD_02	224	4	Ladder
GATAGGTTATAGCAACTTAATACCACCGGTA	28	L.V.155	LAD_02	224	2	Ladder
GATCCTTCGAACATTCTGATTTGCATATTTA	126	L.V.155	LAD_02	224	8	Ladder
ACCGGTGGTATTAAGTTGCTATAACCTATCG	28	L.V.155	LAD_02	225	2	Ladder
ATCCTTCGAACATTCTGATTTGCATATTTAG	127	L.V.155	LAD_02	225	8	Ladder
ATTTCATGCTAACATGCTAAATAAACTAGAA	15	L.V.155	LAD_02	225	1	Ladder
GTTGTTTTGCGGCTCTAAGCACAGCTGTTAA	68	L.V.155	LAD_02	225	4	Ladder
CCGGTGGTATTAAGTTGCTATAACCTATCGA	27	L.V.155	LAD_02	226	2	Ladder
CTTAACAGCTGTGCTTAGAGCCGCAAAACAA	69	L.V.155	LAD_02	226	4	Ladder
GTTCTAGTTTATTTAGCATGTTAGCATGAAA	15	L.V.155	LAD_02	226	1	Ladder
TCCTTCGAACATTCTGATTTGCATATTTAGA	125	L.V.155	LAD_02	226	8	Ladder
AGTTCTAGTTTATTTAGCATGTTAGCATGAA	14	L.V.155	LAD_02	227	1	Ladder
ATCGATAGGTTATAGCAACTTAATACCACCG	27	L.V.155	LAD_02	227	2	Ladder
CCTTCGAACATTCTGATTTGCATATTTAGAA	125	L.V.155	LAD_02	227	8	Ladder
GCTTAACAGCTGTGCTTAGAGCCGCAAAACA	70	L.V.155	LAD_02	227	4	Ladder
CATCGATAGGTTATAGCAACTTAATACCACC	27	L.V.155	LAD_02	228	2	Ladder
CTTCGAACATTCTGATTTGCATATTTAGAAA	126	L.V.155	LAD_02	228	8	Ladder
GAGTTCTAGTTTATTTAGCATGTTAGCATGA	14	L.V.155	LAD_02	228	1	Ladder
GGCTTAACAGCTGTGCTTAGAGCCGCAAAAC	69	L.V.155	LAD_02	228	4	Ladder
ACATCGATAGGTTATAGCAACTTAATACCAC	27	L.V.155	LAD_02	229	2	Ladder
ATTTCTAAATATGCAAATCAGAATGTTCGAA	129	L.V.155	LAD_02	229	8	Ladder
CATGCTAACATGCTAAATAAACTAGAACTCA	14	L.V.155	LAD_02	229	1	Ladder
CGGCTTAACAGCTGTGCTTAGAGCCGCAAAA	66	L.V.155	LAD_02	229	4	Ladder
ATGAGTTCTAGTTTATTTAGCATGTTAGCAT	15	L.V.155	LAD_02	230	1	Ladder
TACATCGATAGGTTATAGCAACTTAATACCA	27	L.V.155	LAD_02	230	2	Ladder
TATTTCTAAATATGCAAATCAGAATGTTCGA	129	L.V.155	LAD_02	230	8	Ladder
TCGGCTTAACAGCTGTGCTTAGAGCCGCAAA	64	L.V.155	LAD_02	230	4	Ladder
AATGAGTTCTAGTTTATTTAGCATGTTAGCA	15	L.V.155	LAD_02	231	1	Ladder
ATATTTCTAAATATGCAAATCAGAATGTTCG	132	L.V.155	LAD_02	231	8	Ladder
GGTATTAAGTTGCTATAACCTATCGATGTAC	28	L.V.155	LAD_02	231	2	Ladder
GTCGGCTTAACAGCTGTGCTTAGAGCCGCAA	65	L.V.155	LAD_02	231	4	Ladder
AAATGAGTTCTAGTTTATTTAGCATGTTAGC	15	L.V.155	LAD_02	232	1	Ladder
AGTACATCGATAGGTTATAGCAACTTAATAC	28	L.V.155	LAD_02	232	2	Ladder
AGTCGGCTTAACAGCTGTGCTTAGAGCCGCA	66	L.V.155	LAD_02	232	4	Ladder
CATATTTCTAAATATGCAAATCAGAATGTTC	131	L.V.155	LAD_02	232	8	Ladder
AACATTCTGATTTGCATATTTAGAAATATGC	132	L.V.155	LAD_02	233	8	Ladder
AAGTACATCGATAGGTTATAGCAACTTAATA	28	L.V.155	LAD_02	233	2	Ladder
CTAACATGCTAAATAAACTAGAACTCATTTA	15	L.V.155	LAD_02	233	1	Ladder
GCGGCTCTAAGCACAGCTGTTAAGCCGACTA	66	L.V.155	LAD_02	233	4	Ladder
ACATTCTGATTTGCATATTTAGAAATATGCT	131	L.V.155	LAD_02	234	8	Ladder
ATAGTCGGCTTAACAGCTGTGCTTAGAGCCG	66	L.V.155	LAD_02	234	4	Ladder
ATTAAGTTGCTATAACCTATCGATGTACTTA	26	L.V.155	LAD_02	234	2	Ladder
GTAAATGAGTTCTAGTTTATTTAGCATGTTA	15	L.V.155	LAD_02	234	1	Ladder
AACATGCTAAATAAACTAGAACTCATTTACT	15	L.V.155	LAD_02	235	1	Ladder
ATAAGTACATCGATAGGTTATAGCAACTTAA	26	L.V.155	LAD_02	235	2	Ladder
CATTCTGATTTGCATATTTAGAAATATGCTA	131	L.V.155	LAD_02	235	8	Ladder
GGCTCTAAGCACAGCTGTTAAGCCGACTATA	66	L.V.155	LAD_02	235	4	Ladder
ACATGCTAAATAAACTAGAACTCATTTACTC	15	L.V.155	LAD_02	236	1	Ladder
ATAGCATATTTCTAAATATGCAAATCAGAAT	132	L.V.155	LAD_02	236	8	Ladder
GATAAGTACATCGATAGGTTATAGCAACTTA	25	L.V.155	LAD_02	236	2	Ladder
GCTCTAAGCACAGCTGTTAAGCCGACTATAC	68	L.V.155	LAD_02	236	4	Ladder
AAGTTGCTATAACCTATCGATGTACTTATCA	26	L.V.155	LAD_02	237	2	Ladder
CATGCTAAATAAACTAGAACTCATTTACTCA	15	L.V.155	LAD_02	237	1	Ladder
CTCTAAGCACAGCTGTTAAGCCGACTATACA	65	L.V.155	LAD_02	237	4	Ladder
GATAGCATATTTCTAAATATGCAAATCAGAA	131	L.V.155	LAD_02	237	8	Ladder
AGATAGCATATTTCTAAATATGCAAATCAGA	129	L.V.155	LAD_02	238	8	Ladder
AGTTGCTATAACCTATCGATGTACTTATCAT	26	L.V.155	LAD_02	238	2	Ladder
ATGCTAAATAAACTAGAACTCATTTACTCAA	14	L.V.155	LAD_02	238	1	Ladder
TCTAAGCACAGCTGTTAAGCCGACTATACAA	65	L.V.155	LAD_02	238	4	Ladder
AAGATAGCATATTTCTAAATATGCAAATCAG	126	L.V.155	LAD_02	239	8	Ladder
ATTGAGTAAATGAGTTCTAGTTTATTTAGCA	14	L.V.155	LAD_02	239	1	Ladder
CATGATAAGTACATCGATAGGTTATAGCAAC	25	L.V.155	LAD_02	239	2	Ladder
CTAAGCACAGCTGTTAAGCCGACTATACAAC	65	L.V.155	LAD_02	239	4	Ladder
CAAGATAGCATATTTCTAAATATGCAAATCA	121	L.V.155	LAD_02	240	8	Ladder
CATTGAGTAAATGAGTTCTAGTTTATTTAGC	14	L.V.155	LAD_02	240	1	Ladder
CCATGATAAGTACATCGATAGGTTATAGCAA	25	L.V.155	LAD_02	240	2	Ladder
TAAGCACAGCTGTTAAGCCGACTATACAACA	65	L.V.155	LAD_02	240	4	Ladder
AAGCACAGCTGTTAAGCCGACTATACAACAT	66	L.V.155	LAD_02	241	4	Ladder
ACAAGATAGCATATTTCTAAATATGCAAATC	126	L.V.155	LAD_02	241	8	Ladder
ACCATGATAAGTACATCGATAGGTTATAGCA	25	L.V.155	LAD_02	241	2	Ladder
CTAAATAAACTAGAACTCATTTACTCAATGA	14	L.V.155	LAD_02	241	1	Ladder
AGCACAGCTGTTAAGCCGACTATACAACATA	68	L.V.155	LAD_02	242	4	Ladder
ATCATTGAGTAAATGAGTTCTAGTTTATTTA	14	L.V.155	LAD_02	242	1	Ladder
ATTTGCATATTTAGAAATATGCTATCTTGTA	128	L.V.155	LAD_02	242	8	Ladder
GACCATGATAAGTACATCGATAGGTTATAGC	25	L.V.155	LAD_02	242	2	Ladder
AAATAAACTAGAACTCATTTACTCAATGATT	13	L.V.155	LAD_02	243	1	Ladder
ATATGTTGTATAGTCGGCTTAACAGCTGTGC	68	L.V.155	LAD_02	243	4	Ladder
CGACCATGATAAGTACATCGATAGGTTATAG	25	L.V.155	LAD_02	243	2	Ladder
GTACAAGATAGCATATTTCTAAATATGCAAA	128	L.V.155	LAD_02	243	8	Ladder
AAATCATTGAGTAAATGAGTTCTAGTTTATT	13	L.V.155	LAD_02	244	1	Ladder
CACAGCTGTTAAGCCGACTATACAACATATG	66	L.V.155	LAD_02	244	4	Ladder
TATAACCTATCGATGTACTTATCATGGTCGA	24	L.V.155	LAD_02	244	2	Ladder
TGTACAAGATAGCATATTTCTAAATATGCAA	125	L.V.155	LAD_02	244	8	Ladder
ACAGCTGTTAAGCCGACTATACAACATATGC	67	L.V.155	LAD_02	245	4	Ladder
ATAAACTAGAACTCATTTACTCAATGATTTA	13	L.V.155	LAD_02	245	1	Ladder
ATAACCTATCGATGTACTTATCATGGTCGAG	25	L.V.155	LAD_02	245	2	Ladder
CTGTACAAGATAGCATATTTCTAAATATGCA	124	L.V.155	LAD_02	245	8	Ladder
ATAAATCATTGAGTAAATGAGTTCTAGTTTA	13	L.V.155	LAD_02	246	1	Ladder
CAGCTGTTAAGCCGACTATACAACATATGCA	67	L.V.155	LAD_02	246	4	Ladder
CCTCGACCATGATAAGTACATCGATAGGTTA	25	L.V.155	LAD_02	246	2	Ladder
GCATATTTAGAAATATGCTATCTTGTACAGA	123	L.V.155	LAD_02	246	8	Ladder
AAACTAGAACTCATTTACTCAATGATTTATA	13	L.V.155	LAD_02	247	1	Ladder
AACCTATCGATGTACTTATCATGGTCGAGGA	24	L.V.155	LAD_02	247	2	Ladder
AGCTGTTAAGCCGACTATACAACATATGCAC	67	L.V.155	LAD_02	247	4	Ladder
CATATTTAGAAATATGCTATCTTGTACAGAA	123	L.V.155	LAD_02	247	8	Ladder
AACTAGAACTCATTTACTCAATGATTTATAT	12	L.V.155	LAD_02	248	1	Ladder
ACCTATCGATGTACTTATCATGGTCGAGGAC	24	L.V.155	LAD_02	248	2	Ladder
ATATTTAGAAATATGCTATCTTGTACAGAAT	123	L.V.155	LAD_02	248	8	Ladder
CGTGCATATGTTGTATAGTCGGCTTAACAGC	67	L.V.155	LAD_02	248	4	Ladder
ACGTGCATATGTTGTATAGTCGGCTTAACAG	67	L.V.155	LAD_02	249	4	Ladder
ACTAGAACTCATTTACTCAATGATTTATATC	12	L.V.155	LAD_02	249	1	Ladder
AGTCCTCGACCATGATAAGTACATCGATAGG	24	L.V.155	LAD_02	249	2	Ladder
GATTCTGTACAAGATAGCATATTTCTAAATA	118	L.V.155	LAD_02	249	8	Ladder
ATTTAGAAATATGCTATCTTGTACAGAATCC	119	L.V.155	LAD_02	250	8	Ladder
CACGTGCATATGTTGTATAGTCGGCTTAACA	70	L.V.155	LAD_02	250	4	Ladder
CTAGAACTCATTTACTCAATGATTTATATCA	13	L.V.155	LAD_02	250	1	Ladder
CTATCGATGTACTTATCATGGTCGAGGACTC	24	L.V.155	LAD_02	250	2	Ladder
ACACGTGCATATGTTGTATAGTCGGCTTAAC	70	L.V.155	LAD_02	251	4	Ladder
GGAGTCCTCGACCATGATAAGTACATCGATA	24	L.V.155	LAD_02	251	2	Ladder
GGGATTCTGTACAAGATAGCATATTTCTAAA	121	L.V.155	LAD_02	251	8	Ladder
TAGAACTCATTTACTCAATGATTTATATCAA	13	L.V.155	LAD_02	251	1	Ladder
AACACGTGCATATGTTGTATAGTCGGCTTAA	70	L.V.155	LAD_02	252	4	Ladder
AGAACTCATTTACTCAATGATTTATATCAAA	13	L.V.155	LAD_02	252	1	Ladder
AGGAGTCCTCGACCATGATAAGTACATCGAT	25	L.V.155	LAD_02	252	2	Ladder
AGGGATTCTGTACAAGATAGCATATTTCTAA	121	L.V.155	LAD_02	252	8	Ladder
AAGGGATTCTGTACAAGATAGCATATTTCTA	121	L.V.155	LAD_02	253	8	Ladder
CAACACGTGCATATGTTGTATAGTCGGCTTA	69	L.V.155	LAD_02	253	4	Ladder
CTTTGATATAAATCATTGAGTAAATGAGTTC	13	L.V.155	LAD_02	253	1	Ladder
TAGGAGTCCTCGACCATGATAAGTACATCGA	25	L.V.155	LAD_02	253	2	Ladder
AACTCATTTACTCAATGATTTATATCAAAGC	13	L.V.155	LAD_02	254	1	Ladder
AAGCCGACTATACAACATATGCACGTGTTGC	69	L.V.155	LAD_02	254	4	Ladder
AGAAATATGCTATCTTGTACAGAATCCCTTG	122	L.V.155	LAD_02	254	8	Ladder
CGATGTACTTATCATGGTCGAGGACTCCTAC	25	L.V.155	LAD_02	254	2	Ladder
ACTCATTTACTCAATGATTTATATCAAAGCT	13	L.V.155	LAD_02	255	1	Ladder
AGCCGACTATACAACATATGCACGTGTTGCA	68	L.V.155	LAD_02	255	4	Ladder
GAAATATGCTATCTTGTACAGAATCCCTTGC	121	L.V.155	LAD_02	255	8	Ladder
GATGTACTTATCATGGTCGAGGACTCCTACA	24	L.V.155	LAD_02	255	2	Ladder
AAATATGCTATCTTGTACAGAATCCCTTGCT	120	L.V.155	LAD_02	256	8	Ladder
ATGTACTTATCATGGTCGAGGACTCCTACAT	24	L.V.155	LAD_02	256	2	Ladder
CTCATTTACTCAATGATTTATATCAAAGCTC	13	L.V.155	LAD_02	256	1	Ladder
GCCGACTATACAACATATGCACGTGTTGCAA	67	L.V.155	LAD_02	256	4	Ladder
AATATGCTATCTTGTACAGAATCCCTTGCTA	117	L.V.155	LAD_02	257	8	Ladder
CATGTAGGAGTCCTCGACCATGATAAGTACA	24	L.V.155	LAD_02	257	2	Ladder
CCGACTATACAACATATGCACGTGTTGCAAA	66	L.V.155	LAD_02	257	4	Ladder
GGAGCTTTGATATAAATCATTGAGTAAATGA	12	L.V.155	LAD_02	257	1	Ladder
AGGAGCTTTGATATAAATCATTGAGTAAATG	11	L.V.155	LAD_02	258	1	Ladder
ATATGCTATCTTGTACAGAATCCCTTGCTAA	118	L.V.155	LAD_02	258	8	Ladder
CCATGTAGGAGTCCTCGACCATGATAAGTAC	24	L.V.155	LAD_02	258	2	Ladder
CGACTATACAACATATGCACGTGTTGCAAAA	65	L.V.155	LAD_02	258	4	Ladder
AAGGAGCTTTGATATAAATCATTGAGTAAAT	12	L.V.155	LAD_02	259	1	Ladder
ACCATGTAGGAGTCCTCGACCATGATAAGTA	24	L.V.155	LAD_02	259	2	Ladder
ATTAGCAAGGGATTCTGTACAAGATAGCATA	121	L.V.155	LAD_02	259	8	Ladder
CTTTTGCAACACGTGCATATGTTGTATAGTC	66	L.V.155	LAD_02	259	4	Ladder
AACCATGTAGGAGTCCTCGACCATGATAAGT	23	L.V.155	LAD_02	260	2	Ladder
ACTATACAACATATGCACGTGTTGCAAAAGA	67	L.V.155	LAD_02	260	4	Ladder
ATGCTATCTTGTACAGAATCCCTTGCTAATG	118	L.V.155	LAD_02	260	8	Ladder
CAAGGAGCTTTGATATAAATCATTGAGTAAA	12	L.V.155	LAD_02	260	1	Ladder
AAACCATGTAGGAGTCCTCGACCATGATAAG	22	L.V.155	LAD_02	261	2	Ladder
CTATACAACATATGCACGTGTTGCAAAAGAA	65	L.V.155	LAD_02	261	4	Ladder
TCAAGGAGCTTTGATATAAATCATTGAGTAA	12	L.V.155	LAD_02	261	1	Ladder
TCATTAGCAAGGGATTCTGTACAAGATAGCA	117	L.V.155	LAD_02	261	8	Ladder
AAAACCATGTAGGAGTCCTCGACCATGATAA	22	L.V.155	LAD_02	262	2	Ladder
ATCATTAGCAAGGGATTCTGTACAAGATAGC	119	L.V.155	LAD_02	262	8	Ladder
CTCAAGGAGCTTTGATATAAATCATTGAGTA	12	L.V.155	LAD_02	262	1	Ladder
CTTCTTTTGCAACACGTGCATATGTTGTATA	65	L.V.155	LAD_02	262	4	Ladder
ACTCAATGATTTATATCAAAGCTCCTTGAGC	12	L.V.155	LAD_02	263	1	Ladder
ATACAACATATGCACGTGTTGCAAAAGAAGC	66	L.V.155	LAD_02	263	4	Ladder
CAAAACCATGTAGGAGTCCTCGACCATGATA	22	L.V.155	LAD_02	263	2	Ladder
CTATCTTGTACAGAATCCCTTGCTAATGATA	119	L.V.155	LAD_02	263	8	Ladder
ATCATGGTCGAGGACTCCTACATGGTTTTGC	23	L.V.155	LAD_02	264	2	Ladder
CTATCATTAGCAAGGGATTCTGTACAAGATA	119	L.V.155	LAD_02	264	8	Ladder
CTCAATGATTTATATCAAAGCTCCTTGAGCA	12	L.V.155	LAD_02	264	1	Ladder
GGCTTCTTTTGCAACACGTGCATATGTTGTA	66	L.V.155	LAD_02	264	4	Ladder
ACAACATATGCACGTGTTGCAAAAGAAGCCT	69	L.V.155	LAD_02	265	4	Ladder
ACTATCATTAGCAAGGGATTCTGTACAAGAT	121	L.V.155	LAD_02	265	8	Ladder
CTGCTCAAGGAGCTTTGATATAAATCATTGA	12	L.V.155	LAD_02	265	1	Ladder
TCATGGTCGAGGACTCCTACATGGTTTTGCA	23	L.V.155	LAD_02	265	2	Ladder
AAGGCTTCTTTTGCAACACGTGCATATGTTG	69	L.V.155	LAD_02	266	4	Ladder
ACTGCTCAAGGAGCTTTGATATAAATCATTG	12	L.V.155	LAD_02	266	1	Ladder
CACTATCATTAGCAAGGGATTCTGTACAAGA	120	L.V.155	LAD_02	266	8	Ladder
CATGGTCGAGGACTCCTACATGGTTTTGCAA	23	L.V.155	LAD_02	266	2	Ladder
AACATATGCACGTGTTGCAAAAGAAGCCTTC	70	L.V.155	LAD_02	267	4	Ladder
AATGATTTATATCAAAGCTCCTTGAGCAGTA	12	L.V.155	LAD_02	267	1	Ladder
ATGGTCGAGGACTCCTACATGGTTTTGCAAA	23	L.V.155	LAD_02	267	2	Ladder
CTTGTACAGAATCCCTTGCTAATGATAGTGA	118	L.V.155	LAD_02	267	8	Ladder
ACATATGCACGTGTTGCAAAAGAAGCCTTCA	71	L.V.155	LAD_02	268	4	Ladder
ATCACTATCATTAGCAAGGGATTCTGTACAA	119	L.V.155	LAD_02	268	8	Ladder
ATGATTTATATCAAAGCTCCTTGAGCAGTAC	12	L.V.155	LAD_02	268	1	Ladder
ATTTGCAAAACCATGTAGGAGTCCTCGACCA	23	L.V.155	LAD_02	268	2	Ladder
ATGAAGGCTTCTTTTGCAACACGTGCATATG	71	L.V.155	LAD_02	269	4	Ladder
CATCACTATCATTAGCAAGGGATTCTGTACA	109	L.V.155	LAD_02	269	8	Ladder
GGTCGAGGACTCCTACATGGTTTTGCAAATA	23	L.V.155	LAD_02	269	2	Ladder
TGATTTATATCAAAGCTCCTTGAGCAGTACA	12	L.V.155	LAD_02	269	1	Ladder
ATATGCACGTGTTGCAAAAGAAGCCTTCATC	70	L.V.155	LAD_02	270	4	Ladder
ATGTACTGCTCAAGGAGCTTTGATATAAATC	11	L.V.155	LAD_02	270	1	Ladder
GTACAGAATCCCTTGCTAATGATAGTGATGA	111	L.V.155	LAD_02	270	8	Ladder
GTCGAGGACTCCTACATGGTTTTGCAAATAA	22	L.V.155	LAD_02	270	2	Ladder
ATCATCACTATCATTAGCAAGGGATTCTGTA	111	L.V.155	LAD_02	271	8	Ladder
ATTATTTGCAAAACCATGTAGGAGTCCTCGA	22	L.V.155	LAD_02	271	2	Ladder
ATTTATATCAAAGCTCCTTGAGCAGTACATG	11	L.V.155	LAD_02	271	1	Ladder
GGATGAAGGCTTCTTTTGCAACACGTGCATA	68	L.V.155	LAD_02	271	4	Ladder
AATCATCACTATCATTAGCAAGGGATTCTGT	111	L.V.155	LAD_02	272	8	Ladder
ACATGTACTGCTCAAGGAGCTTTGATATAAA	11	L.V.155	LAD_02	272	1	Ladder
AGGATGAAGGCTTCTTTTGCAACACGTGCAT	69	L.V.155	LAD_02	272	4	Ladder
CGAGGACTCCTACATGGTTTTGCAAATAATA	22	L.V.155	LAD_02	272	2	Ladder
AAGGATGAAGGCTTCTTTTGCAACACGTGCA	68	L.V.155	LAD_02	273	4	Ladder
CAATCATCACTATCATTAGCAAGGGATTCTG	111	L.V.155	LAD_02	273	8	Ladder
GAGGACTCCTACATGGTTTTGCAAATAATAC	22	L.V.155	LAD_02	273	2	Ladder
TACATGTACTGCTCAAGGAGCTTTGATATAA	11	L.V.155	LAD_02	273	1	Ladder
AGAATCCCTTGCTAATGATAGTGATGATTGC	112	L.V.155	LAD_02	274	8	Ladder
AGGACTCCTACATGGTTTTGCAAATAATACA	22	L.V.155	LAD_02	274	2	Ladder
CTACATGTACTGCTCAAGGAGCTTTGATATA	11	L.V.155	LAD_02	274	1	Ladder
GAAGGATGAAGGCTTCTTTTGCAACACGTGC	68	L.V.155	LAD_02	274	4	Ladder
ATATCAAAGCTCCTTGAGCAGTACATGTAGC	11	L.V.155	LAD_02	275	1	Ladder
CACGTGTTGCAAAAGAAGCCTTCATCCTTCC	68	L.V.155	LAD_02	275	4	Ladder
GAATCCCTTGCTAATGATAGTGATGATTGCA	110	L.V.155	LAD_02	275	8	Ladder
GGACTCCTACATGGTTTTGCAAATAATACAC	22	L.V.155	LAD_02	275	2	Ladder
AATCCCTTGCTAATGATAGTGATGATTGCAG	109	L.V.155	LAD_02	276	8	Ladder
ACGTGTTGCAAAAGAAGCCTTCATCCTTCCC	68	L.V.155	LAD_02	276	4	Ladder
AGCTACATGTACTGCTCAAGGAGCTTTGATA	11	L.V.155	LAD_02	276	1	Ladder
AGTGTATTATTTGCAAAACCATGTAGGAGTC	21	L.V.155	LAD_02	276	2	Ladder
ACTCCTACATGGTTTTGCAAATAATACACTA	20	L.V.155	LAD_02	277	2	Ladder
ATCAAAGCTCCTTGAGCAGTACATGTAGCTC	11	L.V.155	LAD_02	277	1	Ladder
ATCCCTTGCTAATGATAGTGATGATTGCAGC	112	L.V.155	LAD_02	277	8	Ladder
CGTGTTGCAAAAGAAGCCTTCATCCTTCCCA	65	L.V.155	LAD_02	277	4	Ladder
ATAGTGTATTATTTGCAAAACCATGTAGGAG	21	L.V.155	LAD_02	278	2	Ladder
CGCTGCAATCATCACTATCATTAGCAAGGGA	110	L.V.155	LAD_02	278	8	Ladder
CTGGGAAGGATGAAGGCTTCTTTTGCAACAC	65	L.V.155	LAD_02	278	4	Ladder
TCAAAGCTCCTTGAGCAGTACATGTAGCTCA	11	L.V.155	LAD_02	278	1	Ladder
CAAAGCTCCTTGAGCAGTACATGTAGCTCAA	11	L.V.155	LAD_02	279	1	Ladder
CATAGTGTATTATTTGCAAAACCATGTAGGA	21	L.V.155	LAD_02	279	2	Ladder
CCCTTGCTAATGATAGTGATGATTGCAGCGA	110	L.V.155	LAD_02	279	8	Ladder
TCTGGGAAGGATGAAGGCTTCTTTTGCAACA	65	L.V.155	LAD_02	279	4	Ladder
AAAGCTCCTTGAGCAGTACATGTAGCTCAAC	11	L.V.155	LAD_02	280	1	Ladder
ATCGCTGCAATCATCACTATCATTAGCAAGG	110	L.V.155	LAD_02	280	8	Ladder
ATCTGGGAAGGATGAAGGCTTCTTTTGCAAC	65	L.V.155	LAD_02	280	4	Ladder
CCATAGTGTATTATTTGCAAAACCATGTAGG	21	L.V.155	LAD_02	280	2	Ladder
AAGCTCCTTGAGCAGTACATGTAGCTCAACA	11	L.V.155	LAD_02	281	1	Ladder
CATCGCTGCAATCATCACTATCATTAGCAAG	109	L.V.155	LAD_02	281	8	Ladder
CTACATGGTTTTGCAAATAATACACTATGGC	21	L.V.155	LAD_02	281	2	Ladder
GATCTGGGAAGGATGAAGGCTTCTTTTGCAA	65	L.V.155	LAD_02	281	4	Ladder
AGCCATAGTGTATTATTTGCAAAACCATGTA	21	L.V.155	LAD_02	282	2	Ladder
AGCTCCTTGAGCAGTACATGTAGCTCAACAC	11	L.V.155	LAD_02	282	1	Ladder
CCATCGCTGCAATCATCACTATCATTAGCAA	109	L.V.155	LAD_02	282	8	Ladder
CGATCTGGGAAGGATGAAGGCTTCTTTTGCA	66	L.V.155	LAD_02	282	4	Ladder
AAGCCATAGTGTATTATTTGCAAAACCATGT	22	L.V.155	LAD_02	283	2	Ladder
GCAAAAGAAGCCTTCATCCTTCCCAGATCGA	66	L.V.155	LAD_02	283	4	Ladder
GCTCCTTGAGCAGTACATGTAGCTCAACACC	11	L.V.155	LAD_02	283	1	Ladder
TCCATCGCTGCAATCATCACTATCATTAGCA	107	L.V.155	LAD_02	283	8	Ladder
AAAGCCATAGTGTATTATTTGCAAAACCATG	21	L.V.155	LAD_02	284	2	Ladder
AGGTGTTGAGCTACATGTACTGCTCAAGGAG	11	L.V.155	LAD_02	284	1	Ladder
CAAAAGAAGCCTTCATCCTTCCCAGATCGAA	66	L.V.155	LAD_02	284	4	Ladder
CTCCATCGCTGCAATCATCACTATCATTAGC	107	L.V.155	LAD_02	284	8	Ladder
AAAAGAAGCCTTCATCCTTCCCAGATCGAAC	65	L.V.155	LAD_02	285	4	Ladder
ATGGTTTTGCAAATAATACACTATGGCTTTA	21	L.V.155	LAD_02	285	2	Ladder
CAGGTGTTGAGCTACATGTACTGCTCAAGGA	11	L.V.155	LAD_02	285	1	Ladder
CCTCCATCGCTGCAATCATCACTATCATTAG	109	L.V.155	LAD_02	285	8	Ladder
AAAGAAGCCTTCATCCTTCCCAGATCGAACT	65	L.V.155	LAD_02	286	4	Ladder
CCAGGTGTTGAGCTACATGTACTGCTCAAGG	11	L.V.155	LAD_02	286	1	Ladder
CCCTCCATCGCTGCAATCATCACTATCATTA	108	L.V.155	LAD_02	286	8	Ladder
GTAAAGCCATAGTGTATTATTTGCAAAACCA	21	L.V.155	LAD_02	286	2	Ladder
AAGAAGCCTTCATCCTTCCCAGATCGAACTC	63	L.V.155	LAD_02	287	4	Ladder
AATGATAGTGATGATTGCAGCGATGGAGGGG	109	L.V.155	LAD_02	287	8	Ladder
AGTAAAGCCATAGTGTATTATTTGCAAAACC	21	L.V.155	LAD_02	287	2	Ladder
CCCAGGTGTTGAGCTACATGTACTGCTCAAG	11	L.V.155	LAD_02	287	1	Ladder
ACCCCTCCATCGCTGCAATCATCACTATCAT	112	L.V.155	LAD_02	288	8	Ladder
AGAAGCCTTCATCCTTCCCAGATCGAACTCT	65	L.V.155	LAD_02	288	4	Ladder
GTTTTGCAAATAATACACTATGGCTTTACTA	21	L.V.155	LAD_02	288	2	Ladder
TCCCAGGTGTTGAGCTACATGTACTGCTCAA	11	L.V.155	LAD_02	288	1	Ladder
AAGAGTTCGATCTGGGAAGGATGAAGGCTTC	64	L.V.155	LAD_02	289	4	Ladder
GTAGTAAAGCCATAGTGTATTATTTGCAAAA	21	L.V.155	LAD_02	289	2	Ladder
GTCCCAGGTGTTGAGCTACATGTACTGCTCA	11	L.V.155	LAD_02	289	1	Ladder
TACCCCTCCATCGCTGCAATCATCACTATCA	112	L.V.155	LAD_02	289	8	Ladder
AAGCCTTCATCCTTCCCAGATCGAACTCTTA	65	L.V.155	LAD_02	290	4	Ladder
AGTAGTAAAGCCATAGTGTATTATTTGCAAA	21	L.V.155	LAD_02	290	2	Ladder
CGTCCCAGGTGTTGAGCTACATGTACTGCTC	11	L.V.155	LAD_02	290	1	Ladder
GATAGTGATGATTGCAGCGATGGAGGGGTAA	116	L.V.155	LAD_02	290	8	Ladder
AGCAGTACATGTAGCTCAACACCTGGGACGA	12	L.V.155	LAD_02	291	1	Ladder
AGCCTTCATCCTTCCCAGATCGAACTCTTAT	65	L.V.155	LAD_02	291	4	Ladder
ATAGTGATGATTGCAGCGATGGAGGGGTAAA	116	L.V.155	LAD_02	291	8	Ladder
TAGTAGTAAAGCCATAGTGTATTATTTGCAA	21	L.V.155	LAD_02	291	2	Ladder
ATCGTCCCAGGTGTTGAGCTACATGTACTGC	12	L.V.155	LAD_02	292	1	Ladder
GATAAGAGTTCGATCTGGGAAGGATGAAGGC	64	L.V.155	LAD_02	292	4	Ladder
TAGTGATGATTGCAGCGATGGAGGGGTAAAA	115	L.V.155	LAD_02	292	8	Ladder
TGCAAATAATACACTATGGCTTTACTACTAA	21	L.V.155	LAD_02	292	2	Ladder
AGTGATGATTGCAGCGATGGAGGGGTAAAAC	115	L.V.155	LAD_02	293	8	Ladder
CAGTACATGTAGCTCAACACCTGGGACGATC	14	L.V.155	LAD_02	293	1	Ladder
CCTTCATCCTTCCCAGATCGAACTCTTATCG	62	L.V.155	LAD_02	293	4	Ladder
GCAAATAATACACTATGGCTTTACTACTAAA	21	L.V.155	LAD_02	293	2	Ladder
AGATCGTCCCAGGTGTTGAGCTACATGTACT	14	L.V.155	LAD_02	294	1	Ladder
ATTTAGTAGTAAAGCCATAGTGTATTATTTG	22	L.V.155	LAD_02	294	2	Ladder
CTTCATCCTTCCCAGATCGAACTCTTATCGC	61	L.V.155	LAD_02	294	4	Ladder
GTGATGATTGCAGCGATGGAGGGGTAAAACA	113	L.V.155	LAD_02	294	8	Ladder
AAATAATACACTATGGCTTTACTACTAAATG	22	L.V.155	LAD_02	295	2	Ladder
AGCGATAAGAGTTCGATCTGGGAAGGATGAA	61	L.V.155	LAD_02	295	4	Ladder
ATGTTTTACCCCTCCATCGCTGCAATCATCA	115	L.V.155	LAD_02	295	8	Ladder
GTACATGTAGCTCAACACCTGGGACGATCTA	14	L.V.155	LAD_02	295	1	Ladder
AATAATACACTATGGCTTTACTACTAAATGT	21	L.V.155	LAD_02	296	2	Ladder
ATAGATCGTCCCAGGTGTTGAGCTACATGTA	13	L.V.155	LAD_02	296	1	Ladder
CATGTTTTACCCCTCCATCGCTGCAATCATC	116	L.V.155	LAD_02	296	8	Ladder
GAGCGATAAGAGTTCGATCTGGGAAGGATGA	61	L.V.155	LAD_02	296	4	Ladder
AACATTTAGTAGTAAAGCCATAGTGTATTAT	21	L.V.155	LAD_02	297	2	Ladder
ACATGTAGCTCAACACCTGGGACGATCTATG	12	L.V.155	LAD_02	297	1	Ladder
ACATGTTTTACCCCTCCATCGCTGCAATCAT	116	L.V.155	LAD_02	297	8	Ladder
AGAGCGATAAGAGTTCGATCTGGGAAGGATG	63	L.V.155	LAD_02	297	4	Ladder
AAACATTTAGTAGTAAAGCCATAGTGTATTA	21	L.V.155	LAD_02	298	2	Ladder
ATCCTTCCCAGATCGAACTCTTATCGCTCTA	65	L.V.155	LAD_02	298	4	Ladder
CACATGTTTTACCCCTCCATCGCTGCAATCA	116	L.V.155	LAD_02	298	8	Ladder
CATGTAGCTCAACACCTGGGACGATCTATGG	12	L.V.155	LAD_02	298	1	Ladder
AATACACTATGGCTTTACTACTAAATGTTTA	21	L.V.155	LAD_02	299	2	Ladder
ACACATGTTTTACCCCTCCATCGCTGCAATC	118	L.V.155	LAD_02	299	8	Ladder
ATAGAGCGATAAGAGTTCGATCTGGGAAGGA	65	L.V.155	LAD_02	299	4	Ladder
ATGTAGCTCAACACCTGGGACGATCTATGGA	11	L.V.155	LAD_02	299	1	Ladder
AATAGAGCGATAAGAGTTCGATCTGGGAAGG	64	L.V.155	LAD_02	300	4	Ladder
ATACACTATGGCTTTACTACTAAATGTTTAG	21	L.V.155	LAD_02	300	2	Ladder
ATTGCAGCGATGGAGGGGTAAAACATGTGTC	125	L.V.155	LAD_02	300	8	Ladder
TGTAGCTCAACACCTGGGACGATCTATGGAA	11	L.V.155	LAD_02	300	1	Ladder
CTTCCATAGATCGTCCCAGGTGTTGAGCTAC	13	L.V.155	LAD_02	301	1	Ladder
CTTCCCAGATCGAACTCTTATCGCTCTATTA	63	L.V.155	LAD_02	301	4	Ladder
TACACTATGGCTTTACTACTAAATGTTTAGA	21	L.V.155	LAD_02	301	2	Ladder
TGACACATGTTTTACCCCTCCATCGCTGCAA	122	L.V.155	LAD_02	301	8	Ladder
ACACTATGGCTTTACTACTAAATGTTTAGAG	21	L.V.155	LAD_02	302	2	Ladder
CTAATAGAGCGATAAGAGTTCGATCTGGGAA	62	L.V.155	LAD_02	302	4	Ladder
CTGACACATGTTTTACCCCTCCATCGCTGCA	121	L.V.155	LAD_02	302	8	Ladder
TAGCTCAACACCTGGGACGATCTATGGAAGA	13	L.V.155	LAD_02	302	1	Ladder
ACTCTAAACATTTAGTAGTAAAGCCATAGTG	21	L.V.155	LAD_02	303	2	Ladder
AGCTCAACACCTGGGACGATCTATGGAAGAG	13	L.V.155	LAD_02	303	1	Ladder
GCAGCGATGGAGGGGTAAAACATGTGTCAGA	125	L.V.155	LAD_02	303	8	Ladder
TCCCAGATCGAACTCTTATCGCTCTATTAGA	62	L.V.155	LAD_02	303	4	Ladder
ACTATGGCTTTACTACTAAATGTTTAGAGTC	21	L.V.155	LAD_02	304	2	Ladder
ATCTAATAGAGCGATAAGAGTTCGATCTGGG	65	L.V.155	LAD_02	304	4	Ladder
CAGCGATGGAGGGGTAAAACATGTGTCAGAA	125	L.V.155	LAD_02	304	8	Ladder
CCTCTTCCATAGATCGTCCCAGGTGTTGAGC	13	L.V.155	LAD_02	304	1	Ladder
ACCTCTTCCATAGATCGTCCCAGGTGTTGAG	12	L.V.155	LAD_02	305	1	Ladder
AGCGATGGAGGGGTAAAACATGTGTCAGAAT	127	L.V.155	LAD_02	305	8	Ladder
CATCTAATAGAGCGATAAGAGTTCGATCTGG	64	L.V.155	LAD_02	305	4	Ladder
CTATGGCTTTACTACTAAATGTTTAGAGTCC	20	L.V.155	LAD_02	305	2	Ladder
CAGATCGAACTCTTATCGCTCTATTAGATGG	64	L.V.155	LAD_02	306	4	Ladder
GACCTCTTCCATAGATCGTCCCAGGTGTTGA	12	L.V.155	LAD_02	306	1	Ladder
GATTCTGACACATGTTTTACCCCTCCATCGC	124	L.V.155	LAD_02	306	8	Ladder
TATGGCTTTACTACTAAATGTTTAGAGTCCA	20	L.V.155	LAD_02	306	2	Ladder
AGATCGAACTCTTATCGCTCTATTAGATGGG	64	L.V.155	LAD_02	307	4	Ladder
ATGGCTTTACTACTAAATGTTTAGAGTCCAA	20	L.V.155	LAD_02	307	2	Ladder
CAACACCTGGGACGATCTATGGAAGAGGTCG	13	L.V.155	LAD_02	307	1	Ladder
CGATGGAGGGGTAAAACATGTGTCAGAATCC	122	L.V.155	LAD_02	307	8	Ladder
AACACCTGGGACGATCTATGGAAGAGGTCGA	13	L.V.155	LAD_02	308	1	Ladder
ATTGGACTCTAAACATTTAGTAGTAAAGCCA	20	L.V.155	LAD_02	308	2	Ladder
GATCGAACTCTTATCGCTCTATTAGATGGGC	64	L.V.155	LAD_02	308	4	Ladder
GATGGAGGGGTAAAACATGTGTCAGAATCCA	122	L.V.155	LAD_02	308	8	Ladder
AATTGGACTCTAAACATTTAGTAGTAAAGCC	20	L.V.155	LAD_02	309	2	Ladder
ACACCTGGGACGATCTATGGAAGAGGTCGAT	13	L.V.155	LAD_02	309	1	Ladder
AGCCCATCTAATAGAGCGATAAGAGTTCGAT	66	L.V.155	LAD_02	309	4	Ladder
ATGGAGGGGTAAAACATGTGTCAGAATCCAA	123	L.V.155	LAD_02	309	8	Ladder
CACCTGGGACGATCTATGGAAGAGGTCGATG	12	L.V.155	LAD_02	310	1	Ladder
GAATTGGACTCTAAACATTTAGTAGTAAAGC	20	L.V.155	LAD_02	310	2	Ladder
TAGCCCATCTAATAGAGCGATAAGAGTTCGA	66	L.V.155	LAD_02	310	4	Ladder
TGGAGGGGTAAAACATGTGTCAGAATCCAAA	122	L.V.155	LAD_02	310	8	Ladder
ACATCGACCTCTTCCATAGATCGTCCCAGGT	12	L.V.155	LAD_02	311	1	Ladder
AGAATTGGACTCTAAACATTTAGTAGTAAAG	20	L.V.155	LAD_02	311	2	Ladder
ATTTGGATTCTGACACATGTTTTACCCCTCC	122	L.V.155	LAD_02	311	8	Ladder
CGAACTCTTATCGCTCTATTAGATGGGCTAA	65	L.V.155	LAD_02	311	4	Ladder
CCTGGGACGATCTATGGAAGAGGTCGATGTC	12	L.V.155	LAD_02	312	1	Ladder
GAACTCTTATCGCTCTATTAGATGGGCTAAA	64	L.V.155	LAD_02	312	4	Ladder
GAGAATTGGACTCTAAACATTTAGTAGTAAA	20	L.V.155	LAD_02	312	2	Ladder
GAGGGGTAAAACATGTGTCAGAATCCAAATA	122	L.V.155	LAD_02	312	8	Ladder
AACTCTTATCGCTCTATTAGATGGGCTAAAT	65	L.V.155	LAD_02	313	4	Ladder
AGAGAATTGGACTCTAAACATTTAGTAGTAA	22	L.V.155	LAD_02	313	2	Ladder
AGGGGTAAAACATGTGTCAGAATCCAAATAA	121	L.V.155	LAD_02	313	8	Ladder
CTGGGACGATCTATGGAAGAGGTCGATGTCA	12	L.V.155	LAD_02	313	1	Ladder
AAGAGAATTGGACTCTAAACATTTAGTAGTA	22	L.V.155	LAD_02	314	2	Ladder
ACTCTTATCGCTCTATTAGATGGGCTAAATA	64	L.V.155	LAD_02	314	4	Ladder
CTGACATCGACCTCTTCCATAGATCGTCCCA	12	L.V.155	LAD_02	314	1	Ladder
GGGGTAAAACATGTGTCAGAATCCAAATAAC	124	L.V.155	LAD_02	314	8	Ladder
AAAGAGAATTGGACTCTAAACATTTAGTAGT	22	L.V.155	LAD_02	315	2	Ladder
AGTTATTTGGATTCTGACACATGTTTTACCC	124	L.V.155	LAD_02	315	8	Ladder
ATATTTAGCCCATCTAATAGAGCGATAAGAG	64	L.V.155	LAD_02	315	4	Ladder
CCTGACATCGACCTCTTCCATAGATCGTCCC	13	L.V.155	LAD_02	315	1	Ladder
CTACTAAATGTTTAGAGTCCAATTCTCTTTA	23	L.V.155	LAD_02	316	2	Ladder
GGACGATCTATGGAAGAGGTCGATGTCAGGA	12	L.V.155	LAD_02	316	1	Ladder
GGTAAAACATGTGTCAGAATCCAAATAACTA	122	L.V.155	LAD_02	316	8	Ladder
TATATTTAGCCCATCTAATAGAGCGATAAGA	65	L.V.155	LAD_02	316	4	Ladder
ATAGTTATTTGGATTCTGACACATGTTTTAC	123	L.V.155	LAD_02	317	8	Ladder
ATATATTTAGCCCATCTAATAGAGCGATAAG	65	L.V.155	LAD_02	317	4	Ladder
CTCCTGACATCGACCTCTTCCATAGATCGTC	12	L.V.155	LAD_02	317	1	Ladder
TACTAAATGTTTAGAGTCCAATTCTCTTTAA	22	L.V.155	LAD_02	317	2	Ladder
ACGATCTATGGAAGAGGTCGATGTCAGGAGA	12	L.V.155	LAD_02	318	1	Ladder
ACTAAATGTTTAGAGTCCAATTCTCTTTAAT	23	L.V.155	LAD_02	318	2	Ladder
CATAGTTATTTGGATTCTGACACATGTTTTA	122	L.V.155	LAD_02	318	8	Ladder
CATATATTTAGCCCATCTAATAGAGCGATAA	69	L.V.155	LAD_02	318	4	Ladder
AAAACATGTGTCAGAATCCAAATAACTATGG	120	L.V.155	LAD_02	319	8	Ladder
ATCTCCTGACATCGACCTCTTCCATAGATCG	12	L.V.155	LAD_02	319	1	Ladder
CTAAATGTTTAGAGTCCAATTCTCTTTAATA	23	L.V.155	LAD_02	319	2	Ladder
GCATATATTTAGCCCATCTAATAGAGCGATA	71	L.V.155	LAD_02	319	4	Ladder
AAACATGTGTCAGAATCCAAATAACTATGGT	120	L.V.155	LAD_02	320	8	Ladder
ATCGCTCTATTAGATGGGCTAAATATATGCA	73	L.V.155	LAD_02	320	4	Ladder
GATCTATGGAAGAGGTCGATGTCAGGAGATA	12	L.V.155	LAD_02	320	1	Ladder
TAAATGTTTAGAGTCCAATTCTCTTTAATAA	24	L.V.155	LAD_02	320	2	Ladder
AAATGTTTAGAGTCCAATTCTCTTTAATAAC	24	L.V.155	LAD_02	321	2	Ladder
AACATGTGTCAGAATCCAAATAACTATGGTA	119	L.V.155	LAD_02	321	8	Ladder
ATCTATGGAAGAGGTCGATGTCAGGAGATAC	12	L.V.155	LAD_02	321	1	Ladder
CTGCATATATTTAGCCCATCTAATAGAGCGA	74	L.V.155	LAD_02	321	4	Ladder
AATGTTTAGAGTCCAATTCTCTTTAATAACC	24	L.V.155	LAD_02	322	2	Ladder
ACATGTGTCAGAATCCAAATAACTATGGTAC	118	L.V.155	LAD_02	322	8	Ladder
AGTATCTCCTGACATCGACCTCTTCCATAGA	12	L.V.155	LAD_02	322	1	Ladder
CCTGCATATATTTAGCCCATCTAATAGAGCG	75	L.V.155	LAD_02	322	4	Ladder
AAGTATCTCCTGACATCGACCTCTTCCATAG	11	L.V.155	LAD_02	323	1	Ladder
AGTACCATAGTTATTTGGATTCTGACACATG	121	L.V.155	LAD_02	323	8	Ladder
ATGTTTAGAGTCCAATTCTCTTTAATAACCA	24	L.V.155	LAD_02	323	2	Ladder
GCTCTATTAGATGGGCTAAATATATGCAGGA	73	L.V.155	LAD_02	323	4	Ladder
ATCCTGCATATATTTAGCCCATCTAATAGAG	74	L.V.155	LAD_02	324	4	Ladder
ATGTGTCAGAATCCAAATAACTATGGTACTG	123	L.V.155	LAD_02	324	8	Ladder
GTGGTTATTAAAGAGAATTGGACTCTAAACA	24	L.V.155	LAD_02	324	2	Ladder
TAAGTATCTCCTGACATCGACCTCTTCCATA	11	L.V.155	LAD_02	324	1	Ladder
ATGGAAGAGGTCGATGTCAGGAGATACTTAC	12	L.V.155	LAD_02	325	1	Ladder
CATCCTGCATATATTTAGCCCATCTAATAGA	73	L.V.155	LAD_02	325	4	Ladder
CCAGTACCATAGTTATTTGGATTCTGACACA	123	L.V.155	LAD_02	325	8	Ladder
GTTTAGAGTCCAATTCTCTTTAATAACCACA	23	L.V.155	LAD_02	325	2	Ladder
ATGTGGTTATTAAAGAGAATTGGACTCTAAA	23	L.V.155	LAD_02	326	2	Ladder
CCCAGTACCATAGTTATTTGGATTCTGACAC	124	L.V.155	LAD_02	326	8	Ladder
CGTAAGTATCTCCTGACATCGACCTCTTCCA	12	L.V.155	LAD_02	326	1	Ladder
CTATTAGATGGGCTAAATATATGCAGGATGA	72	L.V.155	LAD_02	326	4	Ladder
CTCATCCTGCATATATTTAGCCCATCTAATA	72	L.V.155	LAD_02	327	4	Ladder
GCGTAAGTATCTCCTGACATCGACCTCTTCC	12	L.V.155	LAD_02	327	1	Ladder
TATGTGGTTATTAAAGAGAATTGGACTCTAA	23	L.V.155	LAD_02	327	2	Ladder
TCCCAGTACCATAGTTATTTGGATTCTGACA	120	L.V.155	LAD_02	327	8	Ladder
ACTCATCCTGCATATATTTAGCCCATCTAAT	72	L.V.155	LAD_02	328	4	Ladder
AGCGTAAGTATCTCCTGACATCGACCTCTTC	12	L.V.155	LAD_02	328	1	Ladder
ATCCCAGTACCATAGTTATTTGGATTCTGAC	120	L.V.155	LAD_02	328	8	Ladder
CTATGTGGTTATTAAAGAGAATTGGACTCTA	23	L.V.155	LAD_02	328	2	Ladder
AACTCATCCTGCATATATTTAGCCCATCTAA	71	L.V.155	LAD_02	329	4	Ladder
AAGAGGTCGATGTCAGGAGATACTTACGCTT	12	L.V.155	LAD_02	329	1	Ladder
AATCCCAGTACCATAGTTATTTGGATTCTGA	118	L.V.155	LAD_02	329	8	Ladder
AGAGTCCAATTCTCTTTAATAACCACATAGA	23	L.V.155	LAD_02	329	2	Ladder
AAACTCATCCTGCATATATTTAGCCCATCTA	71	L.V.155	LAD_02	330	4	Ladder
AAATCCCAGTACCATAGTTATTTGGATTCTG	120	L.V.155	LAD_02	330	8	Ladder
AGAGGTCGATGTCAGGAGATACTTACGCTTA	12	L.V.155	LAD_02	330	1	Ladder
ATCTATGTGGTTATTAAAGAGAATTGGACTC	23	L.V.155	LAD_02	330	2	Ladder
AATCTATGTGGTTATTAAAGAGAATTGGACT	23	L.V.155	LAD_02	331	2	Ladder
AGAATCCAAATAACTATGGTACTGGGATTTG	120	L.V.155	LAD_02	331	8	Ladder
AGATGGGCTAAATATATGCAGGATGAGTTTG	71	L.V.155	LAD_02	331	4	Ladder
GAGGTCGATGTCAGGAGATACTTACGCTTAA	12	L.V.155	LAD_02	331	1	Ladder
AGGTCGATGTCAGGAGATACTTACGCTTAAG	12	L.V.155	LAD_02	332	1	Ladder
GAATCCAAATAACTATGGTACTGGGATTTGA	118	L.V.155	LAD_02	332	8	Ladder
GAATCTATGTGGTTATTAAAGAGAATTGGAC	24	L.V.155	LAD_02	332	2	Ladder
GATGGGCTAAATATATGCAGGATGAGTTTGA	70	L.V.155	LAD_02	332	4	Ladder
AATCCAAATAACTATGGTACTGGGATTTGAC	121	L.V.155	LAD_02	333	8	Ladder
AGAATCTATGTGGTTATTAAAGAGAATTGGA	24	L.V.155	LAD_02	333	2	Ladder
ATGGGCTAAATATATGCAGGATGAGTTTGAA	69	L.V.155	LAD_02	333	4	Ladder
GGTCGATGTCAGGAGATACTTACGCTTAAGA	12	L.V.155	LAD_02	333	1	Ladder
ATCCAAATAACTATGGTACTGGGATTTGACG	122	L.V.155	LAD_02	334	8	Ladder
ATCTTAAGCGTAAGTATCTCCTGACATCGAC	12	L.V.155	LAD_02	334	1	Ladder
CCAATTCTCTTTAATAACCACATAGATTCTA	24	L.V.155	LAD_02	334	2	Ladder
GTTCAAACTCATCCTGCATATATTTAGCCCA	68	L.V.155	LAD_02	334	4	Ladder
ACGTCAAATCCCAGTACCATAGTTATTTGGA	121	L.V.155	LAD_02	335	8	Ladder
ATAGAATCTATGTGGTTATTAAAGAGAATTG	24	L.V.155	LAD_02	335	2	Ladder
CATCTTAAGCGTAAGTATCTCCTGACATCGA	12	L.V.155	LAD_02	335	1	Ladder
GGGCTAAATATATGCAGGATGAGTTTGAACC	68	L.V.155	LAD_02	335	4	Ladder
AATAGAATCTATGTGGTTATTAAAGAGAATT	23	L.V.155	LAD_02	336	2	Ladder
ACATCTTAAGCGTAAGTATCTCCTGACATCG	13	L.V.155	LAD_02	336	1	Ladder
AGGTTCAAACTCATCCTGCATATATTTAGCC	70	L.V.155	LAD_02	336	4	Ladder
CCAAATAACTATGGTACTGGGATTTGACGTA	121	L.V.155	LAD_02	336	8	Ladder
AAATAGAATCTATGTGGTTATTAAAGAGAAT	22	L.V.155	LAD_02	337	2	Ladder
AACATCTTAAGCGTAAGTATCTCCTGACATC	13	L.V.155	LAD_02	337	1	Ladder
ATACGTCAAATCCCAGTACCATAGTTATTTG	121	L.V.155	LAD_02	337	8	Ladder
CAGGTTCAAACTCATCCTGCATATATTTAGC	71	L.V.155	LAD_02	337	4	Ladder
AAAATAGAATCTATGTGGTTATTAAAGAGAA	22	L.V.155	LAD_02	338	2	Ladder
AAATAACTATGGTACTGGGATTTGACGTATC	121	L.V.155	LAD_02	338	8	Ladder
ATGTCAGGAGATACTTACGCTTAAGATGTTC	12	L.V.155	LAD_02	338	1	Ladder
CTAAATATATGCAGGATGAGTTTGAACCTGA	71	L.V.155	LAD_02	338	4	Ladder
AATAACTATGGTACTGGGATTTGACGTATCT	123	L.V.155	LAD_02	339	8	Ladder
GTCAGGTTCAAACTCATCCTGCATATATTTA	71	L.V.155	LAD_02	339	4	Ladder
TAAAATAGAATCTATGTGGTTATTAAAGAGA	22	L.V.155	LAD_02	339	2	Ladder
TGAACATCTTAAGCGTAAGTATCTCCTGACA	13	L.V.155	LAD_02	339	1	Ladder
AAATATATGCAGGATGAGTTTGAACCTGACT	73	L.V.155	LAD_02	340	4	Ladder
ATAACTATGGTACTGGGATTTGACGTATCTA	125	L.V.155	LAD_02	340	8	Ladder
CTAAAATAGAATCTATGTGGTTATTAAAGAG	22	L.V.155	LAD_02	340	2	Ladder
CTGAACATCTTAAGCGTAAGTATCTCCTGAC	14	L.V.155	LAD_02	340	1	Ladder
AATATATGCAGGATGAGTTTGAACCTGACTG	72	L.V.155	LAD_02	341	4	Ladder
ACTAAAATAGAATCTATGTGGTTATTAAAGA	21	L.V.155	LAD_02	341	2	Ladder
GTAGATACGTCAAATCCCAGTACCATAGTTA	125	L.V.155	LAD_02	341	8	Ladder
TCAGGAGATACTTACGCTTAAGATGTTCAGA	14	L.V.155	LAD_02	341	1	Ladder
AACTAAAATAGAATCTATGTGGTTATTAAAG	21	L.V.155	LAD_02	342	2	Ladder
AACTATGGTACTGGGATTTGACGTATCTACA	126	L.V.155	LAD_02	342	8	Ladder
ATATATGCAGGATGAGTTTGAACCTGACTGC	70	L.V.155	LAD_02	342	4	Ladder
CAGGAGATACTTACGCTTAAGATGTTCAGAA	14	L.V.155	LAD_02	342	1	Ladder
AAACTAAAATAGAATCTATGTGGTTATTAAA	21	L.V.155	LAD_02	343	2	Ladder
ACTATGGTACTGGGATTTGACGTATCTACAA	123	L.V.155	LAD_02	343	8	Ladder
AGCAGTCAGGTTCAAACTCATCCTGCATATA	70	L.V.155	LAD_02	343	4	Ladder
AGGAGATACTTACGCTTAAGATGTTCAGAAT	14	L.V.155	LAD_02	343	1	Ladder
AAGCAGTCAGGTTCAAACTCATCCTGCATAT	71	L.V.155	LAD_02	344	4	Ladder
ATTGTAGATACGTCAAATCCCAGTACCATAG	120	L.V.155	LAD_02	344	8	Ladder
GAAACTAAAATAGAATCTATGTGGTTATTAA	22	L.V.155	LAD_02	344	2	Ladder
GGAGATACTTACGCTTAAGATGTTCAGAATA	14	L.V.155	LAD_02	344	1	Ladder
AAAGCAGTCAGGTTCAAACTCATCCTGCATA	69	L.V.155	LAD_02	345	4	Ladder
AATTGTAGATACGTCAAATCCCAGTACCATA	120	L.V.155	LAD_02	345	8	Ladder
GAGATACTTACGCTTAAGATGTTCAGAATAA	14	L.V.155	LAD_02	345	1	Ladder
TAATAACCACATAGATTCTATTTTAGTTTCA	22	L.V.155	LAD_02	345	2	Ladder
AAATTGTAGATACGTCAAATCCCAGTACCAT	122	L.V.155	LAD_02	346	8	Ladder
AATAACCACATAGATTCTATTTTAGTTTCAA	21	L.V.155	LAD_02	346	2	Ladder
AGATACTTACGCTTAAGATGTTCAGAATAAT	14	L.V.155	LAD_02	346	1	Ladder
ATGCAGGATGAGTTTGAACCTGACTGCTTTG	66	L.V.155	LAD_02	346	4	Ladder
ACAAAGCAGTCAGGTTCAAACTCATCCTGCA	66	L.V.155	LAD_02	347	4	Ladder
ATAACCACATAGATTCTATTTTAGTTTCAAC	21	L.V.155	LAD_02	347	2	Ladder
CATTATTCTGAACATCTTAAGCGTAAGTATC	14	L.V.155	LAD_02	347	1	Ladder
GAAATTGTAGATACGTCAAATCCCAGTACCA	122	L.V.155	LAD_02	347	8	Ladder
AGAAATTGTAGATACGTCAAATCCCAGTACC	122	L.V.155	LAD_02	348	8	Ladder
ATACTTACGCTTAAGATGTTCAGAATAATGA	14	L.V.155	LAD_02	348	1	Ladder
GCAGGATGAGTTTGAACCTGACTGCTTTGTA	68	L.V.155	LAD_02	348	4	Ladder
GGTTGAAACTAAAATAGAATCTATGTGGTTA	21	L.V.155	LAD_02	348	2	Ladder
AACCACATAGATTCTATTTTAGTTTCAACCA	20	L.V.155	LAD_02	349	2	Ladder
AAGAAATTGTAGATACGTCAAATCCCAGTAC	119	L.V.155	LAD_02	349	8	Ladder
CAGGATGAGTTTGAACCTGACTGCTTTGTAC	68	L.V.155	LAD_02	349	4	Ladder
TACTTACGCTTAAGATGTTCAGAATAATGAA	14	L.V.155	LAD_02	349	1	Ladder
ACCACATAGATTCTATTTTAGTTTCAACCAT	20	L.V.155	LAD_02	350	2	Ladder
ACTTACGCTTAAGATGTTCAGAATAATGAAG	13	L.V.155	LAD_02	350	1	Ladder
AGGATGAGTTTGAACCTGACTGCTTTGTACC	70	L.V.155	LAD_02	350	4	Ladder
GAAGAAATTGTAGATACGTCAAATCCCAGTA	117	L.V.155	LAD_02	350	8	Ladder
ACTGGGATTTGACGTATCTACAATTTCTTCA	118	L.V.155	LAD_02	351	8	Ladder
CCACATAGATTCTATTTTAGTTTCAACCATA	19	L.V.155	LAD_02	351	2	Ladder
CCTTCATTATTCTGAACATCTTAAGCGTAAG	13	L.V.155	LAD_02	351	1	Ladder
GGATGAGTTTGAACCTGACTGCTTTGTACCC	69	L.V.155	LAD_02	351	4	Ladder
AGGGTACAAAGCAGTCAGGTTCAAACTCATC	67	L.V.155	LAD_02	352	4	Ladder
ATATGGTTGAAACTAAAATAGAATCTATGTG	19	L.V.155	LAD_02	352	2	Ladder
CTGAAGAAATTGTAGATACGTCAAATCCCAG	119	L.V.155	LAD_02	352	8	Ladder
TCCTTCATTATTCTGAACATCTTAAGCGTAA	13	L.V.155	LAD_02	352	1	Ladder
AATATGGTTGAAACTAAAATAGAATCTATGT	19	L.V.155	LAD_02	353	2	Ladder
ACTGAAGAAATTGTAGATACGTCAAATCCCA	119	L.V.155	LAD_02	353	8	Ladder
ATGAGTTTGAACCTGACTGCTTTGTACCCTG	67	L.V.155	LAD_02	353	4	Ladder
CTCCTTCATTATTCTGAACATCTTAAGCGTA	13	L.V.155	LAD_02	353	1	Ladder
AACTGAAGAAATTGTAGATACGTCAAATCCC	120	L.V.155	LAD_02	354	8	Ladder
ACGCTTAAGATGTTCAGAATAATGAAGGAGC	14	L.V.155	LAD_02	354	1	Ladder
CATAGATTCTATTTTAGTTTCAACCATATTA	19	L.V.155	LAD_02	354	2	Ladder
CCAGGGTACAAAGCAGTCAGGTTCAAACTCA	69	L.V.155	LAD_02	354	4	Ladder
ACCAGGGTACAAAGCAGTCAGGTTCAAACTC	69	L.V.155	LAD_02	355	4	Ladder
AGCTCCTTCATTATTCTGAACATCTTAAGCG	13	L.V.155	LAD_02	355	1	Ladder
ATAATATGGTTGAAACTAAAATAGAATCTAT	19	L.V.155	LAD_02	355	2	Ladder
GGATTTGACGTATCTACAATTTCTTCAGTTA	120	L.V.155	LAD_02	355	8	Ladder
AACCAGGGTACAAAGCAGTCAGGTTCAAACT	68	L.V.155	LAD_02	356	4	Ladder
AAGCTCCTTCATTATTCTGAACATCTTAAGC	13	L.V.155	LAD_02	356	1	Ladder
AATAATATGGTTGAAACTAAAATAGAATCTA	19	L.V.155	LAD_02	356	2	Ladder
GATTTGACGTATCTACAATTTCTTCAGTTAA	123	L.V.155	LAD_02	356	8	Ladder
AAATAATATGGTTGAAACTAAAATAGAATCT	18	L.V.155	LAD_02	357	2	Ladder
ATTAACTGAAGAAATTGTAGATACGTCAAAT	120	L.V.155	LAD_02	357	8	Ladder
CAACCAGGGTACAAAGCAGTCAGGTTCAAAC	70	L.V.155	LAD_02	357	4	Ladder
CAAGCTCCTTCATTATTCTGAACATCTTAAG	14	L.V.155	LAD_02	357	1	Ladder
ACAAGCTCCTTCATTATTCTGAACATCTTAA	14	L.V.155	LAD_02	358	1	Ladder
CATTAACTGAAGAAATTGTAGATACGTCAAA	119	L.V.155	LAD_02	358	8	Ladder
GAAATAATATGGTTGAAACTAAAATAGAATC	20	L.V.155	LAD_02	358	2	Ladder
TCAACCAGGGTACAAAGCAGTCAGGTTCAAA	71	L.V.155	LAD_02	358	4	Ladder
ACATTAACTGAAGAAATTGTAGATACGTCAA	118	L.V.155	LAD_02	359	8	Ladder
AGAAATAATATGGTTGAAACTAAAATAGAAT	20	L.V.155	LAD_02	359	2	Ladder
GACAAGCTCCTTCATTATTCTGAACATCTTA	14	L.V.155	LAD_02	359	1	Ladder
TTCAACCAGGGTACAAAGCAGTCAGGTTCAA	70	L.V.155	LAD_02	359	4	Ladder
AACATTAACTGAAGAAATTGTAGATACGTCA	115	L.V.155	LAD_02	360	8	Ladder
AAGATGTTCAGAATAATGAAGGAGCTTGTCC	14	L.V.155	LAD_02	360	1	Ladder
ATTCAACCAGGGTACAAAGCAGTCAGGTTCA	69	L.V.155	LAD_02	360	4	Ladder
TAGAAATAATATGGTTGAAACTAAAATAGAA	20	L.V.155	LAD_02	360	2	Ladder
AATTCAACCAGGGTACAAAGCAGTCAGGTTC	70	L.V.155	LAD_02	361	4	Ladder
AGATGTTCAGAATAATGAAGGAGCTTGTCCT	14	L.V.155	LAD_02	361	1	Ladder
ATAGAAATAATATGGTTGAAACTAAAATAGA	20	L.V.155	LAD_02	361	2	Ladder
GACGTATCTACAATTTCTTCAGTTAATGTTA	110	L.V.155	LAD_02	361	8	Ladder
AACCTGACTGCTTTGTACCCTGGTTGAATTG	67	L.V.155	LAD_02	362	4	Ladder
ACGTATCTACAATTTCTTCAGTTAATGTTAG	109	L.V.155	LAD_02	362	8	Ladder
CATAGAAATAATATGGTTGAAACTAAAATAG	21	L.V.155	LAD_02	362	2	Ladder
GATGTTCAGAATAATGAAGGAGCTTGTCCTA	14	L.V.155	LAD_02	362	1	Ladder
ACCTGACTGCTTTGTACCCTGGTTGAATTGC	66	L.V.155	LAD_02	363	4	Ladder
ACTAACATTAACTGAAGAAATTGTAGATACG	110	L.V.155	LAD_02	363	8	Ladder
ATGTTCAGAATAATGAAGGAGCTTGTCCTAA	16	L.V.155	LAD_02	363	1	Ladder
TATTTTAGTTTCAACCATATTATTTCTATGA	21	L.V.155	LAD_02	363	2	Ladder
AACTAACATTAACTGAAGAAATTGTAGATAC	113	L.V.155	LAD_02	364	8	Ladder
AGCAATTCAACCAGGGTACAAAGCAGTCAGG	66	L.V.155	LAD_02	364	4	Ladder
ATTAGGACAAGCTCCTTCATTATTCTGAACA	17	L.V.155	LAD_02	364	1	Ladder
ATTTTAGTTTCAACCATATTATTTCTATGAA	21	L.V.155	LAD_02	364	2	Ladder
AAACTAACATTAACTGAAGAAATTGTAGATA	113	L.V.155	LAD_02	365	8	Ladder
ATTCATAGAAATAATATGGTTGAAACTAAAA	20	L.V.155	LAD_02	365	2	Ladder
CATTAGGACAAGCTCCTTCATTATTCTGAAC	17	L.V.155	LAD_02	365	1	Ladder
CTGACTGCTTTGTACCCTGGTTGAATTGCTC	65	L.V.155	LAD_02	365	4	Ladder
AATTCATAGAAATAATATGGTTGAAACTAAA	19	L.V.155	LAD_02	366	2	Ladder
ACATTAGGACAAGCTCCTTCATTATTCTGAA	17	L.V.155	LAD_02	366	1	Ladder
AGAGCAATTCAACCAGGGTACAAAGCAGTCA	65	L.V.155	LAD_02	366	4	Ladder
ATCTACAATTTCTTCAGTTAATGTTAGTTTC	112	L.V.155	LAD_02	366	8	Ladder
CAATTCATAGAAATAATATGGTTGAAACTAA	19	L.V.155	LAD_02	367	2	Ladder
GACTGCTTTGTACCCTGGTTGAATTGCTCTC	67	L.V.155	LAD_02	367	4	Ladder
TACATTAGGACAAGCTCCTTCATTATTCTGA	17	L.V.155	LAD_02	367	1	Ladder
TCTACAATTTCTTCAGTTAATGTTAGTTTCA	112	L.V.155	LAD_02	367	8	Ladder
ACTGCTTTGTACCCTGGTTGAATTGCTCTCT	68	L.V.155	LAD_02	368	4	Ladder
ATACATTAGGACAAGCTCCTTCATTATTCTG	17	L.V.155	LAD_02	368	1	Ladder
ATGAAACTAACATTAACTGAAGAAATTGTAG	113	L.V.155	LAD_02	368	8	Ladder
CCAATTCATAGAAATAATATGGTTGAAACTA	19	L.V.155	LAD_02	368	2	Ladder
AGAATAATGAAGGAGCTTGTCCTAATGTATA	17	L.V.155	LAD_02	369	1	Ladder
AGTTTCAACCATATTATTTCTATGAATTGGG	18	L.V.155	LAD_02	369	2	Ladder
CATGAAACTAACATTAACTGAAGAAATTGTA	113	L.V.155	LAD_02	369	8	Ladder
CTGCTTTGTACCCTGGTTGAATTGCTCTCTA	67	L.V.155	LAD_02	369	4	Ladder
ACAATTTCTTCAGTTAATGTTAGTTTCATGT	113	L.V.155	LAD_02	370	8	Ladder
ATAGAGAGCAATTCAACCAGGGTACAAAGCA	68	L.V.155	LAD_02	370	4	Ladder
ATATACATTAGGACAAGCTCCTTCATTATTC	17	L.V.155	LAD_02	370	1	Ladder
CCCCAATTCATAGAAATAATATGGTTGAAAC	19	L.V.155	LAD_02	370	2	Ladder
AATAATGAAGGAGCTTGTCCTAATGTATATC	18	L.V.155	LAD_02	371	1	Ladder
CAATTTCTTCAGTTAATGTTAGTTTCATGTA	112	L.V.155	LAD_02	371	8	Ladder
CATAGAGAGCAATTCAACCAGGGTACAAAGC	68	L.V.155	LAD_02	371	4	Ladder
CCCCCAATTCATAGAAATAATATGGTTGAAA	19	L.V.155	LAD_02	371	2	Ladder
AATTTCTTCAGTTAATGTTAGTTTCATGTAT	112	L.V.155	LAD_02	372	8	Ladder
ACATAGAGAGCAATTCAACCAGGGTACAAAG	68	L.V.155	LAD_02	372	4	Ladder
ATAATGAAGGAGCTTGTCCTAATGTATATCG	19	L.V.155	LAD_02	372	1	Ladder
CCCCCCAATTCATAGAAATAATATGGTTGAA	18	L.V.155	LAD_02	372	2	Ladder
ATTTCTTCAGTTAATGTTAGTTTCATGTATC	114	L.V.155	LAD_02	373	8	Ladder
CCCCCCCAATTCATAGAAATAATATGGTTGA	18	L.V.155	LAD_02	373	2	Ladder
GACATAGAGAGCAATTCAACCAGGGTACAAA	69	L.V.155	LAD_02	373	4	Ladder
GCGATATACATTAGGACAAGCTCCTTCATTA	19	L.V.155	LAD_02	373	1	Ladder
AATGAAGGAGCTTGTCCTAATGTATATCGCG	19	L.V.155	LAD_02	374	1	Ladder
AGACATAGAGAGCAATTCAACCAGGGTACAA	70	L.V.155	LAD_02	374	4	Ladder
CAACCATATTATTTCTATGAATTGGGGGGGG	18	L.V.155	LAD_02	374	2	Ladder
TGATACATGAAACTAACATTAACTGAAGAAA	112	L.V.155	LAD_02	374	8	Ladder
AACCATATTATTTCTATGAATTGGGGGGGGC	17	L.V.155	LAD_02	375	2	Ladder
AAGACATAGAGAGCAATTCAACCAGGGTACA	69	L.V.155	LAD_02	375	4	Ladder
ATGAAGGAGCTTGTCCTAATGTATATCGCGC	19	L.V.155	LAD_02	375	1	Ladder
ATGATACATGAAACTAACATTAACTGAAGAA	113	L.V.155	LAD_02	375	8	Ladder
AATGATACATGAAACTAACATTAACTGAAGA	111	L.V.155	LAD_02	376	8	Ladder
ACCATATTATTTCTATGAATTGGGGGGGGCT	16	L.V.155	LAD_02	376	2	Ladder
GTACCCTGGTTGAATTGCTCTCTATGTCTTA	68	L.V.155	LAD_02	376	4	Ladder
TGAAGGAGCTTGTCCTAATGTATATCGCGCA	19	L.V.155	LAD_02	376	1	Ladder
AAATGATACATGAAACTAACATTAACTGAAG	111	L.V.155	LAD_02	377	8	Ladder
ATAAGACATAGAGAGCAATTCAACCAGGGTA	66	L.V.155	LAD_02	377	4	Ladder
CAGCCCCCCCCAATTCATAGAAATAATATGG	17	L.V.155	LAD_02	377	2	Ladder
CTGCGCGATATACATTAGGACAAGCTCCTTC	19	L.V.155	LAD_02	377	1	Ladder
AAGGAGCTTGTCCTAATGTATATCGCGCAGC	19	L.V.155	LAD_02	378	1	Ladder
ACCCTGGTTGAATTGCTCTCTATGTCTTATG	67	L.V.155	LAD_02	378	4	Ladder
CATATTATTTCTATGAATTGGGGGGGGCTGC	17	L.V.155	LAD_02	378	2	Ladder
TAAATGATACATGAAACTAACATTAACTGAA	110	L.V.155	LAD_02	378	8	Ladder
AGGAGCTTGTCCTAATGTATATCGCGCAGCC	19	L.V.155	LAD_02	379	1	Ladder
ATATTATTTCTATGAATTGGGGGGGGCTGCG	17	L.V.155	LAD_02	379	2	Ladder
CCCTGGTTGAATTGCTCTCTATGTCTTATGA	67	L.V.155	LAD_02	379	4	Ladder
GTAAATGATACATGAAACTAACATTAACTGA	112	L.V.155	LAD_02	379	8	Ladder
CAGTTAATGTTAGTTTCATGTATCATTTACC	113	L.V.155	LAD_02	380	8	Ladder
CCGCAGCCCCCCCCAATTCATAGAAATAATA	18	L.V.155	LAD_02	380	2	Ladder
CCTGGTTGAATTGCTCTCTATGTCTTATGAC	69	L.V.155	LAD_02	380	4	Ladder
CGGCTGCGCGATATACATTAGGACAAGCTCC	19	L.V.155	LAD_02	380	1	Ladder
ACCGCAGCCCCCCCCAATTCATAGAAATAAT	18	L.V.155	LAD_02	381	2	Ladder
AGTCATAAGACATAGAGAGCAATTCAACCAG	67	L.V.155	LAD_02	381	4	Ladder
AGTTAATGTTAGTTTCATGTATCATTTACCA	112	L.V.155	LAD_02	381	8	Ladder
CCGGCTGCGCGATATACATTAGGACAAGCTC	19	L.V.155	LAD_02	381	1	Ladder
AAGTCATAAGACATAGAGAGCAATTCAACCA	67	L.V.155	LAD_02	382	4	Ladder
AGCTTGTCCTAATGTATATCGCGCAGCCGGA	18	L.V.155	LAD_02	382	1	Ladder
GTTAATGTTAGTTTCATGTATCATTTACCAA	113	L.V.155	LAD_02	382	8	Ladder
TACCGCAGCCCCCCCCAATTCATAGAAATAA	16	L.V.155	LAD_02	382	2	Ladder
AAAGTCATAAGACATAGAGAGCAATTCAACC	67	L.V.155	LAD_02	383	4	Ladder
CTCCGGCTGCGCGATATACATTAGGACAAGC	18	L.V.155	LAD_02	383	1	Ladder
TATTTCTATGAATTGGGGGGGGCTGCGGTAA	16	L.V.155	LAD_02	383	2	Ladder
TTAATGTTAGTTTCATGTATCATTTACCAAA	111	L.V.155	LAD_02	383	8	Ladder
ATTACCGCAGCCCCCCCCAATTCATAGAAAT	16	L.V.155	LAD_02	384	2	Ladder
CCTCCGGCTGCGCGATATACATTAGGACAAG	18	L.V.155	LAD_02	384	1	Ladder
GAAAGTCATAAGACATAGAGAGCAATTCAAC	67	L.V.155	LAD_02	384	4	Ladder
GTTTGGTAAATGATACATGAAACTAACATTA	111	L.V.155	LAD_02	384	8	Ladder
AATGTTAGTTTCATGTATCATTTACCAAACT	111	L.V.155	LAD_02	385	8	Ladder
AATTACCGCAGCCCCCCCCAATTCATAGAAA	16	L.V.155	LAD_02	385	2	Ladder
GCCTCCGGCTGCGCGATATACATTAGGACAA	18	L.V.155	LAD_02	385	1	Ladder
TGAAAGTCATAAGACATAGAGAGCAATTCAA	65	L.V.155	LAD_02	385	4	Ladder
ATGTTAGTTTCATGTATCATTTACCAAACTA	110	L.V.155	LAD_02	386	8	Ladder
CGCCTCCGGCTGCGCGATATACATTAGGACA	18	L.V.155	LAD_02	386	1	Ladder
GAATTACCGCAGCCCCCCCCAATTCATAGAA	17	L.V.155	LAD_02	386	2	Ladder
GTGAAAGTCATAAGACATAGAGAGCAATTCA	65	L.V.155	LAD_02	386	4	Ladder
AGAATTACCGCAGCCCCCCCCAATTCATAGA	17	L.V.155	LAD_02	387	2	Ladder
CCGCCTCCGGCTGCGCGATATACATTAGGAC	19	L.V.155	LAD_02	387	1	Ladder
CTAGTTTGGTAAATGATACATGAAACTAACA	109	L.V.155	LAD_02	387	8	Ladder
GAATTGCTCTCTATGTCTTATGACTTTCACA	65	L.V.155	LAD_02	387	4	Ladder
AATTGCTCTCTATGTCTTATGACTTTCACAT	65	L.V.155	LAD_02	388	4	Ladder
CTATGAATTGGGGGGGGCTGCGGTAATTCTA	17	L.V.155	LAD_02	388	2	Ladder
GCCGCCTCCGGCTGCGCGATATACATTAGGA	19	L.V.155	LAD_02	388	1	Ladder
GTTAGTTTCATGTATCATTTACCAAACTAGA	109	L.V.155	LAD_02	388	8	Ladder
AGCCGCCTCCGGCTGCGCGATATACATTAGG	19	L.V.155	LAD_02	389	1	Ladder
ATTGCTCTCTATGTCTTATGACTTTCACATG	65	L.V.155	LAD_02	389	4	Ladder
CTAGAATTACCGCAGCCCCCCCCAATTCATA	17	L.V.155	LAD_02	389	2	Ladder
TTAGTTTCATGTATCATTTACCAAACTAGAA	108	L.V.155	LAD_02	389	8	Ladder
ACTAGAATTACCGCAGCCCCCCCCAATTCAT	17	L.V.155	LAD_02	390	2	Ladder
ATTCTAGTTTGGTAAATGATACATGAAACTA	107	L.V.155	LAD_02	390	8	Ladder
CTAATGTATATCGCGCAGCCGGAGGCGGCTC	19	L.V.155	LAD_02	390	1	Ladder
TCATGTGAAAGTCATAAGACATAGAGAGCAA	64	L.V.155	LAD_02	390	4	Ladder
AGTTTCATGTATCATTTACCAAACTAGAATA	107	L.V.155	LAD_02	391	8	Ladder
CACTAGAATTACCGCAGCCCCCCCCAATTCA	17	L.V.155	LAD_02	391	2	Ladder
TAATGTATATCGCGCAGCCGGAGGCGGCTCA	19	L.V.155	LAD_02	391	1	Ladder
TGCTCTCTATGTCTTATGACTTTCACATGAA	63	L.V.155	LAD_02	391	4	Ladder
AATGTATATCGCGCAGCCGGAGGCGGCTCAT	20	L.V.155	LAD_02	392	1	Ladder
GAATTGGGGGGGGCTGCGGTAATTCTAGTGA	17	L.V.155	LAD_02	392	2	Ladder
GCTCTCTATGTCTTATGACTTTCACATGAAC	63	L.V.155	LAD_02	392	4	Ladder
GTATTCTAGTTTGGTAAATGATACATGAAAC	106	L.V.155	LAD_02	392	8	Ladder
AATTGGGGGGGGCTGCGGTAATTCTAGTGAA	18	L.V.155	LAD_02	393	2	Ladder
AGTATTCTAGTTTGGTAAATGATACATGAAA	106	L.V.155	LAD_02	393	8	Ladder
ATGTATATCGCGCAGCCGGAGGCGGCTCATA	20	L.V.155	LAD_02	393	1	Ladder
CTCTCTATGTCTTATGACTTTCACATGAACA	63	L.V.155	LAD_02	393	4	Ladder
ATTCACTAGAATTACCGCAGCCCCCCCCAAT	18	L.V.155	LAD_02	394	2	Ladder
GTGTTCATGTGAAAGTCATAAGACATAGAGA	63	L.V.155	LAD_02	394	4	Ladder
TAGTATTCTAGTTTGGTAAATGATACATGAA	104	L.V.155	LAD_02	394	8	Ladder
TGTATATCGCGCAGCCGGAGGCGGCTCATAA	20	L.V.155	LAD_02	394	1	Ladder
AATTCACTAGAATTACCGCAGCCCCCCCCAA	18	L.V.155	LAD_02	395	2	Ladder
AGTGTTCATGTGAAAGTCATAAGACATAGAG	65	L.V.155	LAD_02	395	4	Ladder
CTAGTATTCTAGTTTGGTAAATGATACATGA	105	L.V.155	LAD_02	395	8	Ladder
CTTATGAGCCGCCTCCGGCTGCGCGATATAC	21	L.V.155	LAD_02	395	1	Ladder
AAGTGTTCATGTGAAAGTCATAAGACATAGA	64	L.V.155	LAD_02	396	4	Ladder
CATGTATCATTTACCAAACTAGAATACTAGC	103	L.V.155	LAD_02	396	8	Ladder
GCTTATGAGCCGCCTCCGGCTGCGCGATATA	21	L.V.155	LAD_02	396	1	Ladder
TAATTCACTAGAATTACCGCAGCCCCCCCCA	18	L.V.155	LAD_02	396	2	Ladder
ATATCGCGCAGCCGGAGGCGGCTCATAAGCC	21	L.V.155	LAD_02	397	1	Ladder
ATGTATCATTTACCAAACTAGAATACTAGCA	100	L.V.155	LAD_02	397	8	Ladder
CTATGTCTTATGACTTTCACATGAACACTTA	63	L.V.155	LAD_02	397	4	Ladder
GGGGGGGGCTGCGGTAATTCTAGTGAATTAC	18	L.V.155	LAD_02	397	2	Ladder
GGGGGGGCTGCGGTAATTCTAGTGAATTACA	17	L.V.155	LAD_02	398	2	Ladder
GTGCTAGTATTCTAGTTTGGTAAATGATACA	99	L.V.155	LAD_02	398	8	Ladder
TATCGCGCAGCCGGAGGCGGCTCATAAGCCA	21	L.V.155	LAD_02	398	1	Ladder
TATGTCTTATGACTTTCACATGAACACTTAA	62	L.V.155	LAD_02	398	4	Ladder
AGTGCTAGTATTCTAGTTTGGTAAATGATAC	101	L.V.155	LAD_02	399	8	Ladder
ATCGCGCAGCCGGAGGCGGCTCATAAGCCAA	21	L.V.155	LAD_02	399	1	Ladder
ATGTCTTATGACTTTCACATGAACACTTAAG	64	L.V.155	LAD_02	399	4	Ladder
GGGGGGCTGCGGTAATTCTAGTGAATTACAC	17	L.V.155	LAD_02	399	2	Ladder
AGTGTAATTCACTAGAATTACCGCAGCCCCC	17	L.V.155	LAD_02	400	2	Ladder
ATTGGCTTATGAGCCGCCTCCGGCTGCGCGA	21	L.V.155	LAD_02	400	1	Ladder
GCTTAAGTGTTCATGTGAAAGTCATAAGACA	64	L.V.155	LAD_02	400	4	Ladder
TAGTGCTAGTATTCTAGTTTGGTAAATGATA	99	L.V.155	LAD_02	400	8	Ladder
ATCATTTACCAAACTAGAATACTAGCACTAG	99	L.V.155	LAD_02	401	8	Ladder
CAGTGTAATTCACTAGAATTACCGCAGCCCC	18	L.V.155	LAD_02	401	2	Ladder
CGCGCAGCCGGAGGCGGCTCATAAGCCAATC	21	L.V.155	LAD_02	401	1	Ladder
CGCTTAAGTGTTCATGTGAAAGTCATAAGAC	64	L.V.155	LAD_02	401	4	Ladder
ACTAGTGCTAGTATTCTAGTTTGGTAAATGA	98	L.V.155	LAD_02	402	8	Ladder
AGATTGGCTTATGAGCCGCCTCCGGCTGCGC	21	L.V.155	LAD_02	402	1	Ladder
GCAGTGTAATTCACTAGAATTACCGCAGCCC	17	L.V.155	LAD_02	402	2	Ladder
GCGCTTAAGTGTTCATGTGAAAGTCATAAGA	65	L.V.155	LAD_02	402	4	Ladder
CATTTACCAAACTAGAATACTAGCACTAGTA	99	L.V.155	LAD_02	403	8	Ladder
CGCAGCCGGAGGCGGCTCATAAGCCAATCTC	22	L.V.155	LAD_02	403	1	Ladder
CTTATGACTTTCACATGAACACTTAAGCGCA	65	L.V.155	LAD_02	403	4	Ladder
GGCAGTGTAATTCACTAGAATTACCGCAGCC	18	L.V.155	LAD_02	403	2	Ladder
ATACTAGTGCTAGTATTCTAGTTTGGTAAAT	98	L.V.155	LAD_02	404	8	Ladder
GCAGCCGGAGGCGGCTCATAAGCCAATCTCC	23	L.V.155	LAD_02	404	1	Ladder
GCTGCGGTAATTCTAGTGAATTACACTGCCA	17	L.V.155	LAD_02	404	2	Ladder
TTATGACTTTCACATGAACACTTAAGCGCAA	66	L.V.155	LAD_02	404	4	Ladder
AGGAGATTGGCTTATGAGCCGCCTCCGGCTG	23	L.V.155	LAD_02	405	1	Ladder
CTGCGGTAATTCTAGTGAATTACACTGCCAA	17	L.V.155	LAD_02	405	2	Ladder
GTTGCGCTTAAGTGTTCATGTGAAAGTCATA	66	L.V.155	LAD_02	405	4	Ladder
TATACTAGTGCTAGTATTCTAGTTTGGTAAA	96	L.V.155	LAD_02	405	8	Ladder
AGCCGGAGGCGGCTCATAAGCCAATCTCCTG	23	L.V.155	LAD_02	406	1	Ladder
ATATACTAGTGCTAGTATTCTAGTTTGGTAA	94	L.V.155	LAD_02	406	8	Ladder
ATGACTTTCACATGAACACTTAAGCGCAACC	66	L.V.155	LAD_02	406	4	Ladder
CTTGGCAGTGTAATTCACTAGAATTACCGCA	17	L.V.155	LAD_02	406	2	Ladder
AATATACTAGTGCTAGTATTCTAGTTTGGTA	95	L.V.155	LAD_02	407	8	Ladder
ACAGGAGATTGGCTTATGAGCCGCCTCCGGC	24	L.V.155	LAD_02	407	1	Ladder
GCGGTAATTCTAGTGAATTACACTGCCAAGA	18	L.V.155	LAD_02	407	2	Ladder
TGACTTTCACATGAACACTTAAGCGCAACCA	64	L.V.155	LAD_02	407	4	Ladder
ACCAAACTAGAATACTAGCACTAGTATATTC	93	L.V.155	LAD_02	408	8	Ladder
ATCTTGGCAGTGTAATTCACTAGAATTACCG	17	L.V.155	LAD_02	408	2	Ladder
CCGGAGGCGGCTCATAAGCCAATCTCCTGTA	24	L.V.155	LAD_02	408	1	Ladder
GACTTTCACATGAACACTTAAGCGCAACCAA	66	L.V.155	LAD_02	408	4	Ladder
ACTTTCACATGAACACTTAAGCGCAACCAAA	66	L.V.155	LAD_02	409	4	Ladder
AGAATATACTAGTGCTAGTATTCTAGTTTGG	93	L.V.155	LAD_02	409	8	Ladder
ATACAGGAGATTGGCTTATGAGCCGCCTCCG	24	L.V.155	LAD_02	409	1	Ladder
GGTAATTCTAGTGAATTACACTGCCAAGATA	17	L.V.155	LAD_02	409	2	Ladder
AATACAGGAGATTGGCTTATGAGCCGCCTCC	24	L.V.155	LAD_02	410	1	Ladder
ATATCTTGGCAGTGTAATTCACTAGAATTAC	17	L.V.155	LAD_02	410	2	Ladder
CAAACTAGAATACTAGCACTAGTATATTCTA	91	L.V.155	LAD_02	410	8	Ladder
CTTTCACATGAACACTTAAGCGCAACCAAAC	64	L.V.155	LAD_02	410	4	Ladder
AAACTAGAATACTAGCACTAGTATATTCTAC	92	L.V.155	LAD_02	411	8	Ladder
AATATCTTGGCAGTGTAATTCACTAGAATTA	16	L.V.155	LAD_02	411	2	Ladder
AGTTTGGTTGCGCTTAAGTGTTCATGTGAAA	62	L.V.155	LAD_02	411	4	Ladder
GAATACAGGAGATTGGCTTATGAGCCGCCTC	23	L.V.155	LAD_02	411	1	Ladder
AACTAGAATACTAGCACTAGTATATTCTACT	94	L.V.155	LAD_02	412	8	Ladder
AAGTTTGGTTGCGCTTAAGTGTTCATGTGAA	63	L.V.155	LAD_02	412	4	Ladder
AATTCTAGTGAATTACACTGCCAAGATATTA	16	L.V.155	LAD_02	412	2	Ladder
AGGCGGCTCATAAGCCAATCTCCTGTATTCA	23	L.V.155	LAD_02	412	1	Ladder
ACTAGAATACTAGCACTAGTATATTCTACTG	98	L.V.155	LAD_02	413	8	Ladder
ATAATATCTTGGCAGTGTAATTCACTAGAAT	16	L.V.155	LAD_02	413	2	Ladder
CTGAATACAGGAGATTGGCTTATGAGCCGCC	20	L.V.155	LAD_02	413	1	Ladder
GAAGTTTGGTTGCGCTTAAGTGTTCATGTGA	64	L.V.155	LAD_02	413	4	Ladder
CACATGAACACTTAAGCGCAACCAAACTTCG	67	L.V.155	LAD_02	414	4	Ladder
CATAATATCTTGGCAGTGTAATTCACTAGAA	15	L.V.155	LAD_02	414	2	Ladder
CCTGAATACAGGAGATTGGCTTATGAGCCGC	20	L.V.155	LAD_02	414	1	Ladder
CTAGAATACTAGCACTAGTATATTCTACTGA	97	L.V.155	LAD_02	414	8	Ladder
ACATGAACACTTAAGCGCAACCAAACTTCGA	66	L.V.155	LAD_02	415	4	Ladder
CCCTGAATACAGGAGATTGGCTTATGAGCCG	20	L.V.155	LAD_02	415	1	Ladder
GCATAATATCTTGGCAGTGTAATTCACTAGA	15	L.V.155	LAD_02	415	2	Ladder
TAGAATACTAGCACTAGTATATTCTACTGAA	97	L.V.155	LAD_02	415	8	Ladder
ACCCTGAATACAGGAGATTGGCTTATGAGCC	20	L.V.155	LAD_02	416	1	Ladder
AGAATACTAGCACTAGTATATTCTACTGAAC	95	L.V.155	LAD_02	416	8	Ladder
AGCATAATATCTTGGCAGTGTAATTCACTAG	15	L.V.155	LAD_02	416	2	Ladder
CATGAACACTTAAGCGCAACCAAACTTCGAA	64	L.V.155	LAD_02	416	4	Ladder
AACCCTGAATACAGGAGATTGGCTTATGAGC	20	L.V.155	LAD_02	417	1	Ladder
ATGAACACTTAAGCGCAACCAAACTTCGAAA	63	L.V.155	LAD_02	417	4	Ladder
CAGCATAATATCTTGGCAGTGTAATTCACTA	15	L.V.155	LAD_02	417	2	Ladder
GAATACTAGCACTAGTATATTCTACTGAACA	96	L.V.155	LAD_02	417	8	Ladder
AATACTAGCACTAGTATATTCTACTGAACAA	98	L.V.155	LAD_02	418	8	Ladder
ACAGCATAATATCTTGGCAGTGTAATTCACT	16	L.V.155	LAD_02	418	2	Ladder
ATTTCGAAGTTTGGTTGCGCTTAAGTGTTCA	63	L.V.155	LAD_02	418	4	Ladder
CAACCCTGAATACAGGAGATTGGCTTATGAG	20	L.V.155	LAD_02	418	1	Ladder
ATACTAGCACTAGTATATTCTACTGAACAAC	99	L.V.155	LAD_02	419	8	Ladder
CCAACCCTGAATACAGGAGATTGGCTTATGA	20	L.V.155	LAD_02	419	1	Ladder
GAACACTTAAGCGCAACCAAACTTCGAAATA	65	L.V.155	LAD_02	419	4	Ladder
GTGAATTACACTGCCAAGATATTATGCTGTA	16	L.V.155	LAD_02	419	2	Ladder
AACACTTAAGCGCAACCAAACTTCGAAATAG	67	L.V.155	LAD_02	420	4	Ladder
AGTTGTTCAGTAGAATATACTAGTGCTAGTA	99	L.V.155	LAD_02	420	8	Ladder
CATAAGCCAATCTCCTGTATTCAGGGTTGGC	20	L.V.155	LAD_02	420	1	Ladder
TGAATTACACTGCCAAGATATTATGCTGTAA	16	L.V.155	LAD_02	420	2	Ladder
AAGTTGTTCAGTAGAATATACTAGTGCTAGT	103	L.V.155	LAD_02	421	8	Ladder
ACACTTAAGCGCAACCAAACTTCGAAATAGT	67	L.V.155	LAD_02	421	4	Ladder
ATAAGCCAATCTCCTGTATTCAGGGTTGGCA	19	L.V.155	LAD_02	421	1	Ladder
GAATTACACTGCCAAGATATTATGCTGTAAA	16	L.V.155	LAD_02	421	2	Ladder
AATTACACTGCCAAGATATTATGCTGTAAAA	17	L.V.155	LAD_02	422	2	Ladder
CACTATTTCGAAGTTTGGTTGCGCTTAAGTG	67	L.V.155	LAD_02	422	4	Ladder
CTAGCACTAGTATATTCTACTGAACAACTTC	104	L.V.155	LAD_02	422	8	Ladder
TAAGCCAATCTCCTGTATTCAGGGTTGGCAA	19	L.V.155	LAD_02	422	1	Ladder
AAGCCAATCTCCTGTATTCAGGGTTGGCAAG	19	L.V.155	LAD_02	423	1	Ladder
ACTTAAGCGCAACCAAACTTCGAAATAGTGC	67	L.V.155	LAD_02	423	4	Ladder
ATTACACTGCCAAGATATTATGCTGTAAAAA	17	L.V.155	LAD_02	423	2	Ladder
TAGCACTAGTATATTCTACTGAACAACTTCA	100	L.V.155	LAD_02	423	8	Ladder
AGCACTAGTATATTCTACTGAACAACTTCAT	102	L.V.155	LAD_02	424	8	Ladder
AGCACTATTTCGAAGTTTGGTTGCGCTTAAG	65	L.V.155	LAD_02	424	4	Ladder
AGCCAATCTCCTGTATTCAGGGTTGGCAAGG	19	L.V.155	LAD_02	424	1	Ladder
ATTTTTACAGCATAATATCTTGGCAGTGTAA	17	L.V.155	LAD_02	424	2	Ladder
AAGCACTATTTCGAAGTTTGGTTGCGCTTAA	65	L.V.155	LAD_02	425	4	Ladder
GATTTTTACAGCATAATATCTTGGCAGTGTA	17	L.V.155	LAD_02	425	2	Ladder
GCACTAGTATATTCTACTGAACAACTTCATA	101	L.V.155	LAD_02	425	8	Ladder
GCCAATCTCCTGTATTCAGGGTTGGCAAGGA	18	L.V.155	LAD_02	425	1	Ladder
ACACTGCCAAGATATTATGCTGTAAAAATCC	18	L.V.155	LAD_02	426	2	Ladder
CAAGCACTATTTCGAAGTTTGGTTGCGCTTA	65	L.V.155	LAD_02	426	4	Ladder
CACTAGTATATTCTACTGAACAACTTCATAC	100	L.V.155	LAD_02	426	8	Ladder
CCAATCTCCTGTATTCAGGGTTGGCAAGGAG	18	L.V.155	LAD_02	426	1	Ladder
AAGCGCAACCAAACTTCGAAATAGTGCTTGC	66	L.V.155	LAD_02	427	4	Ladder
ACTAGTATATTCTACTGAACAACTTCATACC	99	L.V.155	LAD_02	427	8	Ladder
CAATCTCCTGTATTCAGGGTTGGCAAGGAGC	18	L.V.155	LAD_02	427	1	Ladder
CACTGCCAAGATATTATGCTGTAAAAATCCG	18	L.V.155	LAD_02	427	2	Ladder
AATCTCCTGTATTCAGGGTTGGCAAGGAGCT	18	L.V.155	LAD_02	428	1	Ladder
ACTGCCAAGATATTATGCTGTAAAAATCCGA	18	L.V.155	LAD_02	428	2	Ladder
AGCGCAACCAAACTTCGAAATAGTGCTTGCA	65	L.V.155	LAD_02	428	4	Ladder
CTAGTATATTCTACTGAACAACTTCATACCA	99	L.V.155	LAD_02	428	8	Ladder
AAGCTCCTTGCCAACCCTGAATACAGGAGAT	18	L.V.155	LAD_02	429	1	Ladder
ATGCAAGCACTATTTCGAAGTTTGGTTGCGC	65	L.V.155	LAD_02	429	4	Ladder
ATGGTATGAAGTTGTTCAGTAGAATATACTA	97	L.V.155	LAD_02	429	8	Ladder
CTGCCAAGATATTATGCTGTAAAAATCCGAC	18	L.V.155	LAD_02	429	2	Ladder
AAAGCTCCTTGCCAACCCTGAATACAGGAGA	18	L.V.155	LAD_02	430	1	Ladder
AGTATATTCTACTGAACAACTTCATACCATG	100	L.V.155	LAD_02	430	8	Ladder
CGCAACCAAACTTCGAAATAGTGCTTGCATA	63	L.V.155	LAD_02	430	4	Ladder
GGTCGGATTTTTACAGCATAATATCTTGGCA	17	L.V.155	LAD_02	430	2	Ladder
AGGTCGGATTTTTACAGCATAATATCTTGGC	17	L.V.155	LAD_02	431	2	Ladder
ATATGCAAGCACTATTTCGAAGTTTGGTTGC	63	L.V.155	LAD_02	431	4	Ladder
CCATGGTATGAAGTTGTTCAGTAGAATATAC	100	L.V.155	LAD_02	431	8	Ladder
CTCCTGTATTCAGGGTTGGCAAGGAGCTTTC	18	L.V.155	LAD_02	431	1	Ladder
AATATGCAAGCACTATTTCGAAGTTTGGTTG	64	L.V.155	LAD_02	432	4	Ladder
ACCATGGTATGAAGTTGTTCAGTAGAATATA	100	L.V.155	LAD_02	432	8	Ladder
AGAAAGCTCCTTGCCAACCCTGAATACAGGA	17	L.V.155	LAD_02	432	1	Ladder
CCAAGATATTATGCTGTAAAAATCCGACCTA	17	L.V.155	LAD_02	432	2	Ladder
AACCAAACTTCGAAATAGTGCTTGCATATTG	63	L.V.155	LAD_02	433	4	Ladder
ATATTCTACTGAACAACTTCATACCATGGTC	104	L.V.155	LAD_02	433	8	Ladder
CAAGATATTATGCTGTAAAAATCCGACCTAG	17	L.V.155	LAD_02	433	2	Ladder
CAGAAAGCTCCTTGCCAACCCTGAATACAGG	16	L.V.155	LAD_02	433	1	Ladder
AAGATATTATGCTGTAAAAATCCGACCTAGT	17	L.V.155	LAD_02	434	2	Ladder
ACAGAAAGCTCCTTGCCAACCCTGAATACAG	16	L.V.155	LAD_02	434	1	Ladder
ACCAAACTTCGAAATAGTGCTTGCATATTGA	62	L.V.155	LAD_02	434	4	Ladder
GGACCATGGTATGAAGTTGTTCAGTAGAATA	103	L.V.155	LAD_02	434	8	Ladder
AACAGAAAGCTCCTTGCCAACCCTGAATACA	16	L.V.155	LAD_02	435	1	Ladder
AGATATTATGCTGTAAAAATCCGACCTAGTC	19	L.V.155	LAD_02	435	2	Ladder
AGGACCATGGTATGAAGTTGTTCAGTAGAAT	103	L.V.155	LAD_02	435	8	Ladder
ATCAATATGCAAGCACTATTTCGAAGTTTGG	62	L.V.155	LAD_02	435	4	Ladder
AATCAATATGCAAGCACTATTTCGAAGTTTG	61	L.V.155	LAD_02	436	4	Ladder
AGACTAGGTCGGATTTTTACAGCATAATATC	19	L.V.155	LAD_02	436	2	Ladder
CAACAGAAAGCTCCTTGCCAACCCTGAATAC	16	L.V.155	LAD_02	436	1	Ladder
TAGGACCATGGTATGAAGTTGTTCAGTAGAA	102	L.V.155	LAD_02	436	8	Ladder
AAACTTCGAAATAGTGCTTGCATATTGATTA	57	L.V.155	LAD_02	437	4	Ladder
AAGACTAGGTCGGATTTTTACAGCATAATAT	19	L.V.155	LAD_02	437	2	Ladder
GCAACAGAAAGCTCCTTGCCAACCCTGAATA	16	L.V.155	LAD_02	437	1	Ladder
GTAGGACCATGGTATGAAGTTGTTCAGTAGA	107	L.V.155	LAD_02	437	8	Ladder
AACTTCGAAATAGTGCTTGCATATTGATTAT	58	L.V.155	LAD_02	438	4	Ladder
AGTAGGACCATGGTATGAAGTTGTTCAGTAG	110	L.V.155	LAD_02	438	8	Ladder
ATTCAGGGTTGGCAAGGAGCTTTCTGTTGCC	16	L.V.155	LAD_02	438	1	Ladder
TAAGACTAGGTCGGATTTTTACAGCATAATA	18	L.V.155	LAD_02	438	2	Ladder
ACTTCGAAATAGTGCTTGCATATTGATTATC	58	L.V.155	LAD_02	439	4	Ladder
AGGCAACAGAAAGCTCCTTGCCAACCCTGAA	16	L.V.155	LAD_02	439	1	Ladder
ATTATGCTGTAAAAATCCGACCTAGTCTTAA	20	L.V.155	LAD_02	439	2	Ladder
TACTGAACAACTTCATACCATGGTCCTACTA	110	L.V.155	LAD_02	439	8	Ladder
ACTGAACAACTTCATACCATGGTCCTACTAT	110	L.V.155	LAD_02	440	8	Ladder
AGATAATCAATATGCAAGCACTATTTCGAAG	56	L.V.155	LAD_02	440	4	Ladder
CAGGCAACAGAAAGCTCCTTGCCAACCCTGA	16	L.V.155	LAD_02	440	1	Ladder
CTTAAGACTAGGTCGGATTTTTACAGCATAA	21	L.V.155	LAD_02	440	2	Ladder
ACTTAAGACTAGGTCGGATTTTTACAGCATA	21	L.V.155	LAD_02	441	2	Ladder
CAGGGTTGGCAAGGAGCTTTCTGTTGCCTGA	16	L.V.155	LAD_02	441	1	Ladder
CTGAACAACTTCATACCATGGTCCTACTATA	108	L.V.155	LAD_02	441	8	Ladder
TAGATAATCAATATGCAAGCACTATTTCGAA	55	L.V.155	LAD_02	441	4	Ladder
AGGGTTGGCAAGGAGCTTTCTGTTGCCTGAC	16	L.V.155	LAD_02	442	1	Ladder
ATAGATAATCAATATGCAAGCACTATTTCGA	56	L.V.155	LAD_02	442	4	Ladder
ATGCTGTAAAAATCCGACCTAGTCTTAAGTC	21	L.V.155	LAD_02	442	2	Ladder
GTATAGTAGGACCATGGTATGAAGTTGTTCA	108	L.V.155	LAD_02	442	8	Ladder
AATAGATAATCAATATGCAAGCACTATTTCG	56	L.V.155	LAD_02	443	4	Ladder
AGACTTAAGACTAGGTCGGATTTTTACAGCA	21	L.V.155	LAD_02	443	2	Ladder
AGTATAGTAGGACCATGGTATGAAGTTGTTC	106	L.V.155	LAD_02	443	8	Ladder
GGGTTGGCAAGGAGCTTTCTGTTGCCTGACA	16	L.V.155	LAD_02	443	1	Ladder
AACAACTTCATACCATGGTCCTACTATACTA	105	L.V.155	LAD_02	444	8	Ladder
GAAATAGTGCTTGCATATTGATTATCTATTA	56	L.V.155	LAD_02	444	4	Ladder
GAGACTTAAGACTAGGTCGGATTTTTACAGC	21	L.V.155	LAD_02	444	2	Ladder
GGTTGGCAAGGAGCTTTCTGTTGCCTGACAC	16	L.V.155	LAD_02	444	1	Ladder
AAATAGTGCTTGCATATTGATTATCTATTAG	57	L.V.155	LAD_02	445	4	Ladder
ACAACTTCATACCATGGTCCTACTATACTAC	108	L.V.155	LAD_02	445	8	Ladder
AGTGTCAGGCAACAGAAAGCTCCTTGCCAAC	16	L.V.155	LAD_02	445	1	Ladder
CTGTAAAAATCCGACCTAGTCTTAAGTCTCA	21	L.V.155	LAD_02	445	2	Ladder
AAGTGTCAGGCAACAGAAAGCTCCTTGCCAA	16	L.V.155	LAD_02	446	1	Ladder
AATAGTGCTTGCATATTGATTATCTATTAGT	59	L.V.155	LAD_02	446	4	Ladder
AGTAGTATAGTAGGACCATGGTATGAAGTTG	111	L.V.155	LAD_02	446	8	Ladder
TGTAAAAATCCGACCTAGTCTTAAGTCTCAA	21	L.V.155	LAD_02	446	2	Ladder
AAAGTGTCAGGCAACAGAAAGCTCCTTGCCA	16	L.V.155	LAD_02	447	1	Ladder
AACTTCATACCATGGTCCTACTATACTACTC	113	L.V.155	LAD_02	447	8	Ladder
ATAGTGCTTGCATATTGATTATCTATTAGTA	58	L.V.155	LAD_02	447	4	Ladder
CTTGAGACTTAAGACTAGGTCGGATTTTTAC	21	L.V.155	LAD_02	447	2	Ladder
ACTTCATACCATGGTCCTACTATACTACTCT	112	L.V.155	LAD_02	448	8	Ladder
ATACTAATAGATAATCAATATGCAAGCACTA	58	L.V.155	LAD_02	448	4	Ladder
CAAAGTGTCAGGCAACAGAAAGCTCCTTGCC	16	L.V.155	LAD_02	448	1	Ladder
TAAAAATCCGACCTAGTCTTAAGTCTCAAGA	21	L.V.155	LAD_02	448	2	Ladder
AAAAATCCGACCTAGTCTTAAGTCTCAAGAT	22	L.V.155	LAD_02	449	2	Ladder
AATACTAATAGATAATCAATATGCAAGCACT	59	L.V.155	LAD_02	449	4	Ladder
CTTCATACCATGGTCCTACTATACTACTCTA	111	L.V.155	LAD_02	449	8	Ladder
GCAAAGTGTCAGGCAACAGAAAGCTCCTTGC	16	L.V.155	LAD_02	449	1	Ladder
AAAATCCGACCTAGTCTTAAGTCTCAAGATT	23	L.V.155	LAD_02	450	2	Ladder
AGCAAAGTGTCAGGCAACAGAAAGCTCCTTG	17	L.V.155	LAD_02	450	1	Ladder
CTAGAGTAGTATAGTAGGACCATGGTATGAA	110	L.V.155	LAD_02	450	8	Ladder
GTGCTTGCATATTGATTATCTATTAGTATTA	59	L.V.155	LAD_02	450	4	Ladder
AAATCCGACCTAGTCTTAAGTCTCAAGATTC	23	L.V.155	LAD_02	451	2	Ladder
AAGGAGCTTTCTGTTGCCTGACACTTTGCTA	17	L.V.155	LAD_02	451	1	Ladder
ACTAGAGTAGTATAGTAGGACCATGGTATGA	114	L.V.155	LAD_02	451	8	Ladder
GTAATACTAATAGATAATCAATATGCAAGCA	58	L.V.155	LAD_02	451	4	Ladder
AATCCGACCTAGTCTTAAGTCTCAAGATTCG	22	L.V.155	LAD_02	452	2	Ladder
AGGAGCTTTCTGTTGCCTGACACTTTGCTAA	17	L.V.155	LAD_02	452	1	Ladder
CACTAGAGTAGTATAGTAGGACCATGGTATG	115	L.V.155	LAD_02	452	8	Ladder
CGTAATACTAATAGATAATCAATATGCAAGC	57	L.V.155	LAD_02	452	4	Ladder
ACGAATCTTGAGACTTAAGACTAGGTCGGAT	23	L.V.155	LAD_02	453	2	Ladder
ACGTAATACTAATAGATAATCAATATGCAAG	58	L.V.155	LAD_02	453	4	Ladder
ATACCATGGTCCTACTATACTACTCTAGTGA	112	L.V.155	LAD_02	453	8	Ladder
GGAGCTTTCTGTTGCCTGACACTTTGCTAAA	18	L.V.155	LAD_02	453	1	Ladder
GACGAATCTTGAGACTTAAGACTAGGTCGGA	23	L.V.155	LAD_02	454	2	Ladder
GACGTAATACTAATAGATAATCAATATGCAA	57	L.V.155	LAD_02	454	4	Ladder
GAGCTTTCTGTTGCCTGACACTTTGCTAAAC	18	L.V.155	LAD_02	454	1	Ladder
GTCACTAGAGTAGTATAGTAGGACCATGGTA	111	L.V.155	LAD_02	454	8	Ladder
ACCATGGTCCTACTATACTACTCTAGTGACT	114	L.V.155	LAD_02	455	8	Ladder
AGACGAATCTTGAGACTTAAGACTAGGTCGG	23	L.V.155	LAD_02	455	2	Ladder
AGCTTTCTGTTGCCTGACACTTTGCTAAACT	18	L.V.155	LAD_02	455	1	Ladder
CGACGTAATACTAATAGATAATCAATATGCA	56	L.V.155	LAD_02	455	4	Ladder
AAGTTTAGCAAAGTGTCAGGCAACAGAAAGC	18	L.V.155	LAD_02	456	1	Ladder
ACGACGTAATACTAATAGATAATCAATATGC	54	L.V.155	LAD_02	456	4	Ladder
CCATGGTCCTACTATACTACTCTAGTGACTA	115	L.V.155	LAD_02	456	8	Ladder
CGACCTAGTCTTAAGTCTCAAGATTCGTCTC	23	L.V.155	LAD_02	456	2	Ladder
AAAGTTTAGCAAAGTGTCAGGCAACAGAAAG	18	L.V.155	LAD_02	457	1	Ladder
CATATTGATTATCTATTAGTATTACGTCGTC	56	L.V.155	LAD_02	457	4	Ladder
CATGGTCCTACTATACTACTCTAGTGACTAA	115	L.V.155	LAD_02	457	8	Ladder
GACCTAGTCTTAAGTCTCAAGATTCGTCTCA	23	L.V.155	LAD_02	457	2	Ladder
ACCTAGTCTTAAGTCTCAAGATTCGTCTCAT	23	L.V.155	LAD_02	458	2	Ladder
ATATTGATTATCTATTAGTATTACGTCGTCG	54	L.V.155	LAD_02	458	4	Ladder
ATGGTCCTACTATACTACTCTAGTGACTAAA	116	L.V.155	LAD_02	458	8	Ladder
CAAAGTTTAGCAAAGTGTCAGGCAACAGAAA	19	L.V.155	LAD_02	458	1	Ladder
ACGACGACGTAATACTAATAGATAATCAATA	55	L.V.155	LAD_02	459	4	Ladder
ATTTAGTCACTAGAGTAGTATAGTAGGACCA	116	L.V.155	LAD_02	459	8	Ladder
CATGAGACGAATCTTGAGACTTAAGACTAGG	23	L.V.155	LAD_02	459	2	Ladder
TCAAAGTTTAGCAAAGTGTCAGGCAACAGAA	19	L.V.155	LAD_02	459	1	Ladder
AATTTAGTCACTAGAGTAGTATAGTAGGACC	118	L.V.155	LAD_02	460	8	Ladder
ACATGAGACGAATCTTGAGACTTAAGACTAG	23	L.V.155	LAD_02	460	2	Ladder
ATTGATTATCTATTAGTATTACGTCGTCGTA	56	L.V.155	LAD_02	460	4	Ladder
GTCAAAGTTTAGCAAAGTGTCAGGCAACAGA	18	L.V.155	LAD_02	460	1	Ladder
AACATGAGACGAATCTTGAGACTTAAGACTA	22	L.V.155	LAD_02	461	2	Ladder
AGTCAAAGTTTAGCAAAGTGTCAGGCAACAG	18	L.V.155	LAD_02	461	1	Ladder
CAATTTAGTCACTAGAGTAGTATAGTAGGAC	115	L.V.155	LAD_02	461	8	Ladder
CTACGACGACGTAATACTAATAGATAATCAA	56	L.V.155	LAD_02	461	4	Ladder
AAACATGAGACGAATCTTGAGACTTAAGACT	23	L.V.155	LAD_02	462	2	Ladder
AAGTCAAAGTTTAGCAAAGTGTCAGGCAACA	18	L.V.155	LAD_02	462	1	Ladder
ACAATTTAGTCACTAGAGTAGTATAGTAGGA	115	L.V.155	LAD_02	462	8	Ladder
GCTACGACGACGTAATACTAATAGATAATCA	57	L.V.155	LAD_02	462	4	Ladder
CCTACTATACTACTCTAGTGACTAAATTGTA	115	L.V.155	LAD_02	463	8	Ladder
CGCTACGACGACGTAATACTAATAGATAATC	55	L.V.155	LAD_02	463	4	Ladder
GTCTTAAGTCTCAAGATTCGTCTCATGTTTA	23	L.V.155	LAD_02	463	2	Ladder
GTTGCCTGACACTTTGCTAAACTTTGACTTA	18	L.V.155	LAD_02	463	1	Ladder
ATAAACATGAGACGAATCTTGAGACTTAAGA	23	L.V.155	LAD_02	464	2	Ladder
ATAAGTCAAAGTTTAGCAAAGTGTCAGGCAA	18	L.V.155	LAD_02	464	1	Ladder
ATTATCTATTAGTATTACGTCGTCGTAGCGA	55	L.V.155	LAD_02	464	4	Ladder
CTACAATTTAGTCACTAGAGTAGTATAGTAG	114	L.V.155	LAD_02	464	8	Ladder
ATCGCTACGACGACGTAATACTAATAGATAA	56	L.V.155	LAD_02	465	4	Ladder
CTTAAGTCTCAAGATTCGTCTCATGTTTATA	23	L.V.155	LAD_02	465	2	Ladder
TACTATACTACTCTAGTGACTAAATTGTAGA	112	L.V.155	LAD_02	465	8	Ladder
TATAAGTCAAAGTTTAGCAAAGTGTCAGGCA	18	L.V.155	LAD_02	465	1	Ladder
ACTATACTACTCTAGTGACTAAATTGTAGAA	115	L.V.155	LAD_02	466	8	Ladder
ATATAAGTCAAAGTTTAGCAAAGTGTCAGGC	18	L.V.155	LAD_02	466	1	Ladder
TATCGCTACGACGACGTAATACTAATAGATA	57	L.V.155	LAD_02	466	4	Ladder
TTAAGTCTCAAGATTCGTCTCATGTTTATAA	23	L.V.155	LAD_02	466	2	Ladder
ATCTATTAGTATTACGTCGTCGTAGCGATAC	57	L.V.155	LAD_02	467	4	Ladder
CCTGACACTTTGCTAAACTTTGACTTATATC	19	L.V.155	LAD_02	467	1	Ladder
CTATACTACTCTAGTGACTAAATTGTAGAAC	114	L.V.155	LAD_02	467	8	Ladder
TAAGTCTCAAGATTCGTCTCATGTTTATAAA	23	L.V.155	LAD_02	467	2	Ladder
AAGTCTCAAGATTCGTCTCATGTTTATAAAT	24	L.V.155	LAD_02	468	2	Ladder
AGATATAAGTCAAAGTTTAGCAAAGTGTCAG	19	L.V.155	LAD_02	468	1	Ladder
AGTTCTACAATTTAGTCACTAGAGTAGTATA	114	L.V.155	LAD_02	468	8	Ladder
CGTATCGCTACGACGACGTAATACTAATAGA	56	L.V.155	LAD_02	468	4	Ladder
AATTTATAAACATGAGACGAATCTTGAGACT	24	L.V.155	LAD_02	469	2	Ladder
ACGTATCGCTACGACGACGTAATACTAATAG	56	L.V.155	LAD_02	469	4	Ladder
ATACTACTCTAGTGACTAAATTGTAGAACTG	117	L.V.155	LAD_02	469	8	Ladder
CAGATATAAGTCAAAGTTTAGCAAAGTGTCA	19	L.V.155	LAD_02	469	1	Ladder
ACAGTTCTACAATTTAGTCACTAGAGTAGTA	115	L.V.155	LAD_02	470	8	Ladder
CCAGATATAAGTCAAAGTTTAGCAAAGTGTC	20	L.V.155	LAD_02	470	1	Ladder
GAATTTATAAACATGAGACGAATCTTGAGAC	24	L.V.155	LAD_02	470	2	Ladder
GACGTATCGCTACGACGACGTAATACTAATA	55	L.V.155	LAD_02	470	4	Ladder
ACACTTTGCTAAACTTTGACTTATATCTGGT	20	L.V.155	LAD_02	471	1	Ladder
ACTACTCTAGTGACTAAATTGTAGAACTGTA	114	L.V.155	LAD_02	471	8	Ladder
ATTAGTATTACGTCGTCGTAGCGATACGTCA	58	L.V.155	LAD_02	471	4	Ladder
TCTCAAGATTCGTCTCATGTTTATAAATTCA	24	L.V.155	LAD_02	471	2	Ladder
ATACAGTTCTACAATTTAGTCACTAGAGTAG	115	L.V.155	LAD_02	472	8	Ladder
ATGACGTATCGCTACGACGACGTAATACTAA	58	L.V.155	LAD_02	472	4	Ladder
CACTTTGCTAAACTTTGACTTATATCTGGTA	20	L.V.155	LAD_02	472	1	Ladder
CTCAAGATTCGTCTCATGTTTATAAATTCAC	24	L.V.155	LAD_02	472	2	Ladder
AATGACGTATCGCTACGACGACGTAATACTA	55	L.V.155	LAD_02	473	4	Ladder
ACTTTGCTAAACTTTGACTTATATCTGGTAT	20	L.V.155	LAD_02	473	1	Ladder
AGTGAATTTATAAACATGAGACGAATCTTGA	24	L.V.155	LAD_02	473	2	Ladder
TACTCTAGTGACTAAATTGTAGAACTGTATA	115	L.V.155	LAD_02	473	8	Ladder
ACTCTAGTGACTAAATTGTAGAACTGTATAT	116	L.V.155	LAD_02	474	8	Ladder
AGTATTACGTCGTCGTAGCGATACGTCATTC	54	L.V.155	LAD_02	474	4	Ladder
CAAGATTCGTCTCATGTTTATAAATTCACTG	11	L.V.155	LAD_02	474	2	Ladder
CATACCAGATATAAGTCAAAGTTTAGCAAAG	19	L.V.155	LAD_02	474	1	Ladder
AAGATTCGTCTCATGTTTATAAATTCACTGG	11	L.V.155	LAD_02	475	2	Ladder
CATATACAGTTCTACAATTTAGTCACTAGAG	117	L.V.155	LAD_02	475	8	Ladder
CCATACCAGATATAAGTCAAAGTTTAGCAAA	19	L.V.155	LAD_02	475	1	Ladder
GTATTACGTCGTCGTAGCGATACGTCATTCA	53	L.V.155	LAD_02	475	4	Ladder
AGATTCGTCTCATGTTTATAAATTCACTGGG	11	L.V.155	LAD_02	476	2	Ladder
GCCATACCAGATATAAGTCAAAGTTTAGCAA	20	L.V.155	LAD_02	476	1	Ladder
TATTACGTCGTCGTAGCGATACGTCATTCAA	53	L.V.155	LAD_02	476	4	Ladder
TCATATACAGTTCTACAATTTAGTCACTAGA	117	L.V.155	LAD_02	476	8	Ladder
ACCCAGTGAATTTATAAACATGAGACGAATC	11	L.V.155	LAD_02	477	2	Ladder
AGCCATACCAGATATAAGTCAAAGTTTAGCA	18	L.V.155	LAD_02	477	1	Ladder
ATTACGTCGTCGTAGCGATACGTCATTCAAT	53	L.V.155	LAD_02	477	4	Ladder
CTAGTGACTAAATTGTAGAACTGTATATGAC	117	L.V.155	LAD_02	477	8	Ladder
AACCCAGTGAATTTATAAACATGAGACGAAT	9	L.V.155	LAD_02	478	2	Ladder
AAGCCATACCAGATATAAGTCAAAGTTTAGC	18	L.V.155	LAD_02	478	1	Ladder
AGTCATATACAGTTCTACAATTTAGTCACTA	117	L.V.155	LAD_02	478	8	Ladder
CATTGAATGACGTATCGCTACGACGACGTAA	52	L.V.155	LAD_02	478	4	Ladder
AAACCCAGTGAATTTATAAACATGAGACGAA	9	L.V.155	LAD_02	479	2	Ladder
AAAGCCATACCAGATATAAGTCAAAGTTTAG	19	L.V.155	LAD_02	479	1	Ladder
AGTGACTAAATTGTAGAACTGTATATGACTG	119	L.V.155	LAD_02	479	8	Ladder
TACGTCGTCGTAGCGATACGTCATTCAATGA	54	L.V.155	LAD_02	479	4	Ladder
AAAAGCCATACCAGATATAAGTCAAAGTTTA	19	L.V.155	LAD_02	480	1	Ladder
ACGTCGTCGTAGCGATACGTCATTCAATGAA	54	L.V.155	LAD_02	480	4	Ladder
GTGACTAAATTGTAGAACTGTATATGACTGA	119	L.V.155	LAD_02	480	8	Ladder
TAAACCCAGTGAATTTATAAACATGAGACGA	9	L.V.155	LAD_02	480	2	Ladder
AAACTTTGACTTATATCTGGTATGGCTTTTG	20	L.V.155	LAD_02	481	1	Ladder
ATCAGTCATATACAGTTCTACAATTTAGTCA	118	L.V.155	LAD_02	481	8	Ladder
CGTCGTCGTAGCGATACGTCATTCAATGAAA	54	L.V.155	LAD_02	481	4	Ladder
CGTCTCATGTTTATAAATTCACTGGGTTTAC	9	L.V.155	LAD_02	481	2	Ladder
AACTTTGACTTATATCTGGTATGGCTTTTGA	18	L.V.155	LAD_02	482	1	Ladder
GACTAAATTGTAGAACTGTATATGACTGATC	117	L.V.155	LAD_02	482	8	Ladder
GTCGTCGTAGCGATACGTCATTCAATGAAAA	54	L.V.155	LAD_02	482	4	Ladder
GTCTCATGTTTATAAATTCACTGGGTTTACA	9	L.V.155	LAD_02	482	2	Ladder
ACTAAATTGTAGAACTGTATATGACTGATCG	116	L.V.155	LAD_02	483	8	Ladder
ACTTTGACTTATATCTGGTATGGCTTTTGAA	17	L.V.155	LAD_02	483	1	Ladder
TCGTCGTAGCGATACGTCATTCAATGAAAAA	55	L.V.155	LAD_02	483	4	Ladder
TCTCATGTTTATAAATTCACTGGGTTTACAA	9	L.V.155	LAD_02	483	2	Ladder
CGTCGTAGCGATACGTCATTCAATGAAAAAA	54	L.V.155	LAD_02	484	4	Ladder
CTAAATTGTAGAACTGTATATGACTGATCGC	113	L.V.155	LAD_02	484	8	Ladder
CTCATGTTTATAAATTCACTGGGTTTACAAC	9	L.V.155	LAD_02	484	2	Ladder
CTTTGACTTATATCTGGTATGGCTTTTGAAA	17	L.V.155	LAD_02	484	1	Ladder
CGTTGTAAACCCAGTGAATTTATAAACATGA	9	L.V.155	LAD_02	485	2	Ladder
CTTTTTTCATTGAATGACGTATCGCTACGAC	54	L.V.155	LAD_02	485	4	Ladder
GGCGATCAGTCATATACAGTTCTACAATTTA	112	L.V.155	LAD_02	485	8	Ladder
TTTGACTTATATCTGGTATGGCTTTTGAAAA	17	L.V.155	LAD_02	485	1	Ladder
AAATTGTAGAACTGTATATGACTGATCGCCA	113	L.V.155	LAD_02	486	8	Ladder
CATGTTTATAAATTCACTGGGTTTACAACGA	9	L.V.155	LAD_02	486	2	Ladder
CTTTTCAAAAGCCATACCAGATATAAGTCAA	16	L.V.155	LAD_02	486	1	Ladder
TCGTAGCGATACGTCATTCAATGAAAAAAGA	53	L.V.155	LAD_02	486	4	Ladder
AATTGTAGAACTGTATATGACTGATCGCCAA	113	L.V.155	LAD_02	487	8	Ladder
ACTTTTCAAAAGCCATACCAGATATAAGTCA	16	L.V.155	LAD_02	487	1	Ladder
ATCTTTTTTCATTGAATGACGTATCGCTACG	54	L.V.155	LAD_02	487	4	Ladder
ATGTTTATAAATTCACTGGGTTTACAACGAA	9	L.V.155	LAD_02	487	2	Ladder
AATCTTTTTTCATTGAATGACGTATCGCTAC	55	L.V.155	LAD_02	488	4	Ladder
ATTGTAGAACTGTATATGACTGATCGCCAAA	115	L.V.155	LAD_02	488	8	Ladder
CACTTTTCAAAAGCCATACCAGATATAAGTC	16	L.V.155	LAD_02	488	1	Ladder
GTTCGTTGTAAACCCAGTGAATTTATAAACA	9	L.V.155	LAD_02	488	2	Ladder
ACTTATATCTGGTATGGCTTTTGAAAAGTGG	16	L.V.155	LAD_02	489	1	Ladder
AGTTCGTTGTAAACCCAGTGAATTTATAAAC	9	L.V.155	LAD_02	489	2	Ladder
CAATCTTTTTTCATTGAATGACGTATCGCTA	57	L.V.155	LAD_02	489	4	Ladder
CTTTGGCGATCAGTCATATACAGTTCTACAA	115	L.V.155	LAD_02	489	8	Ladder
AGCGATACGTCATTCAATGAAAAAAGATTGG	56	L.V.155	LAD_02	490	4	Ladder
CCTTTGGCGATCAGTCATATACAGTTCTACA	114	L.V.155	LAD_02	490	8	Ladder
CTTATATCTGGTATGGCTTTTGAAAAGTGGC	16	L.V.155	LAD_02	490	1	Ladder
GAGTTCGTTGTAAACCCAGTGAATTTATAAA	8	L.V.155	LAD_02	490	2	Ladder
AGAGTTCGTTGTAAACCCAGTGAATTTATAA	9	L.V.155	LAD_02	491	2	Ladder
GCGATACGTCATTCAATGAAAAAAGATTGGA	56	L.V.155	LAD_02	491	4	Ladder
GGCCACTTTTCAAAAGCCATACCAGATATAA	15	L.V.155	LAD_02	491	1	Ladder
GTAGAACTGTATATGACTGATCGCCAAAGGA	115	L.V.155	LAD_02	491	8	Ladder
AGGCCACTTTTCAAAAGCCATACCAGATATA	15	L.V.155	LAD_02	492	1	Ladder
CGATACGTCATTCAATGAAAAAAGATTGGAA	54	L.V.155	LAD_02	492	4	Ladder
TAGAACTGTATATGACTGATCGCCAAAGGAA	117	L.V.155	LAD_02	492	8	Ladder
TAGAGTTCGTTGTAAACCCAGTGAATTTATA	9	L.V.155	LAD_02	492	2	Ladder
AGAACTGTATATGACTGATCGCCAAAGGAAT	117	L.V.155	LAD_02	493	8	Ladder
ATAAATTCACTGGGTTTACAACGAACTCTAT	9	L.V.155	LAD_02	493	2	Ladder
ATATCTGGTATGGCTTTTGAAAAGTGGCCTA	15	L.V.155	LAD_02	493	1	Ladder
GATACGTCATTCAATGAAAAAAGATTGGAAA	53	L.V.155	LAD_02	493	4	Ladder
ATACGTCATTCAATGAAAAAAGATTGGAAAT	54	L.V.155	LAD_02	494	4	Ladder
ATAGGCCACTTTTCAAAAGCCATACCAGATA	15	L.V.155	LAD_02	494	1	Ladder
GAACTGTATATGACTGATCGCCAAAGGAATA	116	L.V.155	LAD_02	494	8	Ladder
GATAGAGTTCGTTGTAAACCCAGTGAATTTA	9	L.V.155	LAD_02	494	2	Ladder
AAATTCACTGGGTTTACAACGAACTCTATCT	9	L.V.155	LAD_02	495	2	Ladder
AACTGTATATGACTGATCGCCAAAGGAATAC	117	L.V.155	LAD_02	495	8	Ladder
AATAGGCCACTTTTCAAAAGCCATACCAGAT	16	L.V.155	LAD_02	495	1	Ladder
TACGTCATTCAATGAAAAAAGATTGGAAATA	55	L.V.155	LAD_02	495	4	Ladder
AAATAGGCCACTTTTCAAAAGCCATACCAGA	16	L.V.155	LAD_02	496	1	Ladder
AATTCACTGGGTTTACAACGAACTCTATCTG	9	L.V.155	LAD_02	496	2	Ladder
ACGTCATTCAATGAAAAAAGATTGGAAATAG	55	L.V.155	LAD_02	496	4	Ladder
ACTGTATATGACTGATCGCCAAAGGAATACG	117	L.V.155	LAD_02	496	8	Ladder
ACGTATTCCTTTGGCGATCAGTCATATACAG	117	L.V.155	LAD_02	497	8	Ladder
ACTATTTCCAATCTTTTTTCATTGAATGACG	55	L.V.155	LAD_02	497	4	Ladder
ATTCACTGGGTTTACAACGAACTCTATCTGC	10	L.V.155	LAD_02	497	2	Ladder
CTGGTATGGCTTTTGAAAAGTGGCCTATTTA	16	L.V.155	LAD_02	497	1	Ladder
AACTATTTCCAATCTTTTTTCATTGAATGAC	56	L.V.155	LAD_02	498	4	Ladder
AGCAGATAGAGTTCGTTGTAAACCCAGTGAA	10	L.V.155	LAD_02	498	2	Ladder
GACGTATTCCTTTGGCGATCAGTCATATACA	116	L.V.155	LAD_02	498	8	Ladder
TGGTATGGCTTTTGAAAAGTGGCCTATTTAA	16	L.V.155	LAD_02	498	1	Ladder
CAACTATTTCCAATCTTTTTTCATTGAATGA	56	L.V.155	LAD_02	499	4	Ladder
GAGCAGATAGAGTTCGTTGTAAACCCAGTGA	10	L.V.155	LAD_02	499	2	Ladder
GGACGTATTCCTTTGGCGATCAGTCATATAC	116	L.V.155	LAD_02	499	8	Ladder
GGTATGGCTTTTGAAAAGTGGCCTATTTAAC	15	L.V.155	LAD_02	499	1	Ladder
AGAGCAGATAGAGTTCGTTGTAAACCCAGTG	10	L.V.155	LAD_02	500	2	Ladder
CATTCAATGAAAAAAGATTGGAAATAGTTGG	54	L.V.155	LAD_02	500	4	Ladder
GGTTAAATAGGCCACTTTTCAAAAGCCATAC	15	L.V.155	LAD_02	500	1	Ladder
[truncated: 208,925 more rows]
